# Supplementary material for: (E)-4-Amino-N′-(5-bromo-2-hy­droxy­benzyl­idene)benzohydrazide mono­hydrate
Source: Acta Crystallogr Sect E Struct Rep Online. 2012 Jun 16;68(Pt 7):o2120. doi: 10.1107/S1600536812025950 (PMC3393931; doi:10.1107/S1600536812025950)
Supplement: Supplementary file 2 [file e-68-o2120-Isup2.hkl]

# 
# h,k,l, Fc-squared, Fo-squared, sigma(Fo-squared) and status flag 
# 
data_I
_shelx_title ' L21IR in P2(1)/c  WHITE PRISM' 
_shelx_refln_list_code          4 
_shelx_F_calc_maximum      239.27 
_exptl_crystal_F_000       712.00 
_reflns_d_resolution_high  0.7760 
 
loop_ 
 _symmetry_equiv_pos_as_xyz 
 'x, y, z' 
 '-x, y+1/2, -z+1/2' 
 '-x, -y, -z' 
 'x, -y-1/2, z-1/2' 
 
_cell_length_a    15.8435 
_cell_length_b     7.1718 
_cell_length_c    12.6462 
_cell_angle_alpha  90.000 
_cell_angle_beta  101.391 
_cell_angle_gamma  90.000 
 
_shelx_F_squared_multiplier     1.000 
 
loop_ 
 _refln_index_h 
 _refln_index_k 
 _refln_index_l 
 _refln_F_squared_calc 
 _refln_F_squared_meas 
 _refln_F_squared_sigma 
 _refln_observed_status 
   2   0   0     6567.46     6442.14    144.51 o 
   3   0   0      516.26      484.27     14.73 o 
   4   0   0    18627.33    16702.17    377.27 o 
   5   0   0      256.77      287.55     19.09 o 
   6   0   0     8738.43     8382.63    217.73 o 
   7   0   0      219.51      193.81      7.86 o 
   8   0   0     8579.09     8535.55    210.37 o 
   9   0   0     2596.62     2584.67     66.33 o 
  10   0   0     2299.28     2298.47     59.19 o 
  11   0   0     2639.51     2473.29     64.63 o 
  12   0   0      128.57      132.00      7.65 o 
  13   0   0      611.51      566.59     24.32 o 
  14   0   0     1142.77     1071.00     46.59 o 
  15   0   0      741.04      774.33     38.56 o 
  16   0   0      371.87      365.75     25.70 o 
  17   0   0      821.96      841.27     41.77 o 
  18   0   0      421.20      456.51     21.75 o 
  19   0   0      112.25      129.93     14.57 o 
   1   1   0     1727.82     1682.85     25.14 o 
   2   1   0      879.08      965.12     13.40 o 
   3   1   0     5143.28     5281.26     71.17 o 
   4   1   0       19.20       23.28      2.48 o 
   5   1   0     4716.19     4840.56     67.50 o 
   6   1   0      204.85      184.97      5.51 o 
   7   1   0     4067.85     3990.85     71.18 o 
   8   1   0      785.58      799.46     15.49 o 
   9   1   0     3676.22     3590.89     60.91 o 
  10   1   0      915.85      904.94     16.86 o 
  11   1   0     3129.17     3056.86     48.00 o 
  12   1   0      533.35      544.64     11.05 o 
  13   1   0     7483.40     7259.27    111.43 o 
  14   1   0      262.17      243.46     11.44 o 
  15   1   0     1314.93     1290.59     31.74 o 
  16   1   0      132.09      138.45     10.30 o 
  17   1   0      432.96      425.01     16.59 o 
  18   1   0      216.54      198.22     12.87 o 
  19   1   0      257.65      270.08     15.04 o 
   0   2   0    57252.33    52134.44   1084.77 o 
   1   2   0      510.10      535.87      8.67 o 
   2   2   0     4162.92     4230.44     62.71 o 
   3   2   0     2452.23     2561.71     39.62 o 
   4   2   0     3916.76     3985.57     56.49 o 
   5   2   0      856.46      836.34     16.43 o 
   6   2   0     5867.36     5699.56    101.23 o 
   7   2   0      411.71      397.17      9.61 o 
   8   2   0     5076.08     4986.92     84.29 o 
   9   2   0     2107.82     2138.71     39.99 o 
  10   2   0     1984.82     1937.67     37.19 o 
  11   2   0     1497.87     1445.87     28.78 o 
  12   2   0      290.30      268.98     15.45 o 
  13   2   0       34.18       31.04      5.67 o 
  14   2   0      394.32      368.33     16.62 o 
  15   2   0      843.10      833.32     23.18 o 
  16   2   0       97.67       95.93      9.86 o 
  17   2   0      358.75      373.93     15.76 o 
  18   2   0      226.54      233.18     15.85 o 
  19   2   0       61.64       54.24     11.12 o 
   1   3   0       74.85       73.97      6.04 o 
   2   3   0      142.55      119.42      6.06 o 
   3   3   0     2673.35     2757.93     58.74 o 
   4   3   0       82.29       71.87      3.97 o 
   5   3   0     3509.51     3553.12     68.78 o 
   6   3   0      395.20      427.45     10.96 o 
   7   3   0      614.49      594.01     14.23 o 
   8   3   0      305.97      303.78     12.37 o 
   9   3   0      113.83      113.14      6.64 o 
  10   3   0       95.06       93.37      5.35 o 
  11   3   0     1335.36     1244.81     52.18 o 
  12   3   0      730.86      729.29     18.79 o 
  13   3   0      823.60      825.07     22.15 o 
  14   3   0       35.08       26.72     12.10 o 
  15   3   0       18.32        9.68     11.05 o 
  16   3   0      183.76      163.01     14.06 o 
  17   3   0       69.19       70.92     10.19 o 
  18   3   0      158.04      193.74     13.29 o 
   0   4   0      343.79      360.39     17.67 o 
   1   4   0        0.05        3.48      7.23 o 
   2   4   0      222.71      237.89     16.88 o 
   3   4   0        1.47        1.63      3.81 o 
   4   4   0        5.56        5.17      4.17 o 
   5   4   0      429.67      443.57     11.60 o 
   6   4   0      984.43     1061.77     23.05 o 
   7   4   0        0.45       10.71      4.44 o 
   8   4   0      204.34      227.03      7.28 o 
   9   4   0        3.94        3.09      5.00 o 
  10   4   0       30.28       26.42      9.05 o 
  11   4   0       18.58       14.75      6.48 o 
  12   4   0       62.21       75.63      8.31 o 
  13   4   0      258.38      241.96     11.94 o 
  14   4   0       94.80       86.63      9.37 o 
  15   4   0      250.62      226.45     12.36 o 
  16   4   0       24.07        9.22      9.48 o 
  17   4   0       34.29       27.82     10.09 o 
  18   4   0        3.12       -5.35     18.74 o 
   1   5   0      494.81      463.69     15.90 o 
   2   5   0        2.39        8.68     12.32 o 
   3   5   0       35.54       46.92      6.52 o 
   4   5   0      557.27      577.30     14.75 o 
   5   5   0       35.06       27.72      5.22 o 
   6   5   0        2.28        6.10      7.02 o 
   7   5   0        4.98        5.01      5.77 o 
   8   5   0        6.41        6.76      5.86 o 
   9   5   0       61.26       68.66      8.43 o 
  10   5   0       20.76       28.01      7.00 o 
  11   5   0        7.28        4.73      7.52 o 
  12   5   0      128.42      118.23      9.79 o 
  13   5   0        8.94        3.93      8.04 o 
  14   5   0       14.89        8.97      9.04 o 
  15   5   0      154.09      137.86     11.85 o 
  16   5   0       21.00       35.69     10.39 o 
   0   6   0       93.97       75.51     11.78 o 
   1   6   0       36.53       25.65      7.38 o 
   2   6   0      938.83      919.78     28.02 o 
   3   6   0      316.00      305.73     15.26 o 
   4   6   0      675.75      655.36     22.33 o 
   5   6   0       20.31       10.86      6.38 o 
   6   6   0       87.67       92.48     10.82 o 
   7   6   0       42.69       35.23     10.38 o 
   8   6   0      248.16      241.52     22.34 o 
   9   6   0      202.49      188.88     14.93 o 
  10   6   0      254.40      236.17     11.74 o 
  11   6   0       77.63       86.38      9.77 o 
  12   6   0       34.51       38.29      9.68 o 
  13   6   0       26.27       22.91     11.33 o 
  14   6   0       93.49       86.77     13.38 o 
  15   6   0        1.17        1.51     10.39 o 
   1   7   0      223.88      218.17     12.87 o 
   2   7   0        9.76        3.64      8.30 o 
   3   7   0       38.34       67.52     11.25 o 
   4   7   0       11.31       16.33      8.71 o 
   5   7   0      349.97      339.55     16.60 o 
   6   7   0       59.36       62.26     10.71 o 
   7   7   0      120.67      103.96      9.37 o 
   8   7   0       98.80       94.50      9.79 o 
   9   7   0      495.29      500.37     24.28 o 
  10   7   0       29.39       34.70      9.88 o 
  11   7   0      235.05      241.23     13.57 o 
  12   7   0       24.95       22.85     10.20 o 
  13   7   0      158.19      162.26     23.56 o 
   0   8   0      560.15      585.30     33.74 o 
   1   8   0       77.70       73.39     10.98 o 
   2   8   0      730.97      729.87     26.68 o 
   3   8   0        0.22       -4.20     10.37 o 
   4   8   0      501.31      470.56     20.45 o 
   5   8   0        5.52        0.91     10.41 o 
   6   8   0      190.21      219.44     15.51 o 
   7   8   0       22.44       26.48     11.17 o 
   8   8   0      194.49      196.63     19.01 o 
   9   8   0       48.76       53.20     11.01 o 
   1   9   0      135.11      154.74     17.67 o 
   2   9   0        5.40       -8.92     11.51 o 
   3   9   0       52.18       46.07     19.81 o 
   4   9   0        0.31       -8.17     11.54 o 
 -20   1   1       19.70       18.39     10.50 o 
 -19   1   1       54.03       70.37     10.81 o 
 -18   1   1       92.81       84.82     16.61 o 
 -17   1   1       50.87       57.84      9.36 o 
 -16   1   1      245.80      218.53     13.62 o 
 -15   1   1       16.21       11.78      8.08 o 
 -14   1   1      548.58      546.76     16.09 o 
 -13   1   1      167.39      152.18      8.45 o 
 -12   1   1      149.74      143.55      5.87 o 
 -11   1   1       39.45       34.14      4.63 o 
 -10   1   1      982.08      994.93     16.46 o 
  -9   1   1      278.86      292.88      6.37 o 
  -8   1   1       37.00       31.55      1.89 o 
  -7   1   1      911.76     1077.76     16.77 o 
  -6   1   1      241.36      282.35      5.72 o 
  -5   1   1      371.36      416.81      6.33 o 
  -4   1   1       39.76       35.26      1.14 o 
  -3   1   1     1105.00     1142.61     15.42 o 
  -2   1   1      302.38      299.83      4.99 o 
  -1   1   1     3427.89     3364.10     50.06 o 
   0   1   1       23.23       25.84      1.05 o 
   1   1   1     1325.60     1410.84     19.24 o 
   2   1   1      367.99      372.37      5.26 o 
   3   1   1     2268.69     2338.08     28.40 o 
   4   1   1      206.22      192.22      4.35 o 
   5   1   1     2298.08     2399.06     33.01 o 
   6   1   1      711.16      722.48     11.74 o 
   7   1   1      935.23      994.64     18.38 o 
   8   1   1      262.16      270.27      8.53 o 
   9   1   1     1337.96     1340.23     26.30 o 
  10   1   1       42.23       43.17      3.26 o 
  11   1   1      200.16      196.73      7.94 o 
  12   1   1      709.07      690.62     26.65 o 
  13   1   1     1207.56     1159.07     30.92 o 
  14   1   1      113.90      107.56      8.55 o 
  15   1   1        7.25       10.17      7.42 o 
  16   1   1        1.69        1.80      8.66 o 
  17   1   1       58.58       67.86     12.21 o 
  18   1   1       11.67        9.94     11.68 o 
  19   1   1       25.96       24.62     10.71 o 
 -19   2   1      286.67      299.32     27.13 o 
 -18   2   1        0.87       -1.32      9.07 o 
 -17   2   1      331.31      341.72     19.55 o 
 -16   2   1       84.75       65.70      9.17 o 
 -15   2   1      536.65      497.28     15.19 o 
 -14   2   1       49.20       43.46      6.38 o 
 -13   2   1      149.32      136.61      6.99 o 
 -12   2   1       17.64       21.38      4.72 o 
 -11   2   1     2421.39     2266.84     38.13 o 
 -10   2   1      906.89      867.50     21.47 o 
  -9   2   1     1417.28     1359.59     24.76 o 
  -8   2   1      663.24      599.13     12.25 o 
  -7   2   1      794.70      706.50     13.76 o 
  -6   2   1     5950.35     6504.83    115.00 o 
  -5   2   1     4509.79     4498.21     76.79 o 
  -4   2   1     2755.08     2729.65     42.19 o 
  -3   2   1     2598.85     2540.73     38.00 o 
  -2   2   1    21303.24    20685.64    305.22 o 
  -1   2   1    40336.17    38530.25    567.85 o 
   0   2   1     5471.08     5592.13     82.60 o 
   1   2   1       27.30       33.52      1.96 o 
   2   2   1      161.60      145.43      3.31 o 
   3   2   1     4172.97     4179.92     59.12 o 
   4   2   1     1865.42     1851.59     27.01 o 
   5   2   1      116.26      154.05      3.83 o 
   6   2   1     1739.48     1622.89     32.68 o 
   7   2   1        2.80        3.07      2.99 o 
   8   2   1     2713.04     2832.02     51.83 o 
   9   2   1      316.17      331.47      9.52 o 
  10   2   1      868.85      800.36     17.60 o 
  11   2   1       24.07       33.24      7.07 o 
  12   2   1     2529.85     2381.11     48.77 o 
  13   2   1       22.79        4.71     10.83 o 
  14   2   1       34.28       27.92      6.53 o 
  15   2   1       42.39       40.25      8.34 o 
  16   2   1      285.70      244.99     12.67 o 
  17   2   1        4.19       15.32      9.16 o 
  18   2   1       72.23       64.05     10.59 o 
  19   2   1      111.64      116.38     12.16 o 
 -19   3   1       66.99       60.16     15.23 o 
 -18   3   1      222.63      249.38     14.06 o 
 -17   3   1       22.07       13.50      9.26 o 
 -16   3   1      559.41      544.71     20.17 o 
 -15   3   1      513.08      513.65     15.88 o 
 -14   3   1      874.62      882.07     22.26 o 
 -13   3   1      506.41      472.83     13.61 o 
 -12   3   1     1487.39     1393.52     37.18 o 
 -11   3   1      401.67      380.69     15.58 o 
 -10   3   1     1446.30     1406.76     27.89 o 
  -9   3   1      804.43      775.27     16.85 o 
  -8   3   1      797.43      742.18     17.15 o 
  -7   3   1      144.21      117.87      5.21 o 
  -6   3   1      720.27      696.49     15.77 o 
  -5   3   1     1945.20     1917.49     38.07 o 
  -4   3   1     2391.17     2276.01     44.78 o 
  -3   3   1      792.46      782.77     18.03 o 
  -2   3   1     2042.57     2004.80     43.08 o 
  -1   3   1     3091.71     3104.01     65.75 o 
   0   3   1     1766.74     1859.81     39.99 o 
   1   3   1      126.18      191.72      5.48 o 
   2   3   1     1336.65     1363.91     25.97 o 
   3   3   1      799.10      723.90     15.64 o 
   4   3   1     2557.23     2647.50     51.98 o 
   5   3   1     2731.11     2633.78     51.74 o 
   6   3   1       64.69       59.65      2.85 o 
   7   3   1     4139.51     4257.50     69.18 o 
   8   3   1      103.83      110.70      8.48 o 
   9   3   1     2677.86     2600.64     48.64 o 
  10   3   1      335.49      350.20     10.88 o 
  11   3   1     2294.94     2246.27     49.71 o 
  12   3   1      855.80      869.79     22.87 o 
  13   3   1     3069.17     2937.09     65.13 o 
  14   3   1      154.05      144.01     10.18 o 
  15   3   1      564.71      513.76     18.43 o 
  16   3   1       12.73        4.76     10.74 o 
  17   3   1      526.49      520.11     19.46 o 
  18   3   1        2.83       18.46     18.62 o 
 -18   4   1        3.27       -2.22     10.39 o 
 -17   4   1      331.37      328.16     15.55 o 
 -16   4   1        3.75        6.03      9.44 o 
 -15   4   1      345.71      370.01     20.86 o 
 -14   4   1      124.23      107.66     11.89 o 
 -13   4   1      769.17      764.46     21.53 o 
 -12   4   1       37.02       36.57      7.74 o 
 -11   4   1     2873.06     2823.40     62.25 o 
 -10   4   1      257.51      244.33     14.61 o 
  -9   4   1     2331.96     2254.97     46.06 o 
  -8   4   1      793.91      747.54     15.28 o 
  -7   4   1     1253.53     1195.58     25.71 o 
  -6   4   1     2626.05     2646.85     52.54 o 
  -5   4   1     2632.09     2546.91     50.27 o 
  -4   4   1      495.95      446.17     12.47 o 
  -3   4   1     2077.68     1982.37     43.39 o 
  -2   4   1    13926.16    13671.08    349.12 o 
  -1   4   1     1981.09     1969.28     52.44 o 
   0   4   1     8081.51     8165.38    209.40 o 
   1   4   1     2259.20     2272.69     60.21 o 
   2   4   1     6612.42     6751.84    141.91 o 
   3   4   1     1304.92     1249.46     26.06 o 
   4   4   1     4934.47     4904.93     94.68 o 
   5   4   1      331.44      299.21      9.27 o 
   6   4   1     2973.86     2796.37     55.53 o 
   7   4   1      182.25      179.14      8.81 o 
   8   4   1     3666.23     3683.00     64.48 o 
   9   4   1       40.34       41.09      5.91 o 
  10   4   1     1233.80     1262.69     32.44 o 
  11   4   1        4.55        3.97      6.48 o 
  12   4   1      599.19      601.16     18.43 o 
  13   4   1        1.17        5.31      7.80 o 
  14   4   1      348.27      372.25     30.69 o 
  15   4   1      377.02      384.12     15.75 o 
  16   4   1      278.60      267.06     14.01 o 
  17   4   1       23.65       30.90     10.68 o 
 -17   5   1        0.63      -12.85     18.21 o 
 -16   5   1      173.42      201.84     12.36 o 
 -15   5   1      493.36      481.99     18.43 o 
 -14   5   1      425.48      474.15     17.71 o 
 -13   5   1      349.78      303.03     13.58 o 
 -12   5   1     1304.92     1304.47     32.46 o 
 -11   5   1      387.79      376.97     20.20 o 
 -10   5   1      739.02      687.70     19.37 o 
  -9   5   1      201.05      187.06      9.48 o 
  -8   5   1      717.68      710.60     22.09 o 
  -7   5   1      369.84      347.27     13.32 o 
  -6   5   1     1103.27     1141.46     25.09 o 
  -5   5   1      546.02      527.08     14.94 o 
  -4   5   1      836.42      820.90     20.40 o 
  -3   5   1      247.38      217.99     13.12 o 
  -2   5   1      394.74      376.09     14.01 o 
  -1   5   1      862.06      854.15     25.37 o 
   0   5   1      538.44      541.42     19.55 o 
   1   5   1      972.24      920.29     26.88 o 
   2   5   1      375.46      395.00     15.15 o 
   3   5   1     1201.56     1173.93     25.29 o 
   4   5   1     1728.09     1692.04     35.11 o 
   5   5   1     1374.48     1374.74     29.48 o 
   6   5   1       60.85       59.58      5.98 o 
   7   5   1     2722.21     2719.89     55.05 o 
   8   5   1      293.71      268.32     11.02 o 
   9   5   1      888.88      871.08     22.77 o 
  10   5   1      235.20      195.79     17.34 o 
  11   5   1     1945.38     1911.82     44.31 o 
  12   5   1      204.71      201.65     20.52 o 
  13   5   1      762.40      791.85     24.07 o 
  14   5   1       21.43       16.96     15.74 o 
  15   5   1      730.47      750.20     23.56 o 
  16   5   1        7.39        8.07     10.40 o 
 -15   6   1        7.42        6.07     10.26 o 
 -14   6   1       43.16       20.09      9.57 o 
 -13   6   1      379.44      406.39     20.08 o 
 -12   6   1        9.22       25.02     12.08 o 
 -11   6   1      401.36      429.89     16.48 o 
 -10   6   1      184.63      185.33     10.81 o 
  -9   6   1      657.47      622.50     23.28 o 
  -8   6   1      375.40      362.30     17.60 o 
  -7   6   1      842.89      812.37     21.74 o 
  -6   6   1      529.08      512.43     15.86 o 
  -5   6   1     1109.50     1052.99     26.17 o 
  -4   6   1      452.48      477.38     18.18 o 
  -3   6   1      787.82      793.53     25.70 o 
  -2   6   1     1567.35     1534.18     43.35 o 
  -1   6   1      594.38      580.77     36.68 o 
   0   6   1     2315.58     2210.81     60.21 o 
   1   6   1     1090.14     1124.91     33.13 o 
   2   6   1      451.84      462.44     25.70 o 
   3   6   1      184.04      176.56     28.65 o 
   4   6   1     1599.24     1629.83     45.82 o 
   5   6   1      200.57      181.64      9.25 o 
   6   6   1      627.70      615.41     28.30 o 
   7   6   1       37.65       29.69      7.31 o 
   8   6   1      531.78      538.29     17.41 o 
   9   6   1        6.18        5.32      7.31 o 
  10   6   1      341.50      376.18     14.73 o 
  11   6   1       19.22       27.22     10.75 o 
  12   6   1      203.21      217.85     12.52 o 
  13   6   1       59.85       48.17      9.89 o 
  14   6   1      100.13      110.64     11.94 o 
 -13   7   1      134.35      130.82     12.30 o 
 -12   7   1       77.48       90.12     11.01 o 
 -11   7   1        5.19        6.27      9.56 o 
 -10   7   1      204.84      218.37     12.55 o 
  -9   7   1      106.06       93.62      9.98 o 
  -8   7   1      199.17      205.23     13.29 o 
  -7   7   1       14.63        8.33      7.51 o 
  -6   7   1       40.79       62.11     17.14 o 
  -5   7   1       70.17       66.01     23.29 o 
  -4   7   1      126.00      127.55     10.79 o 
  -3   7   1       87.67       99.37     10.22 o 
  -2   7   1       51.60       66.67      9.47 o 
  -1   7   1       74.52       68.19      9.44 o 
   0   7   1      114.62      117.02     10.79 o 
   1   7   1      162.95      169.22     11.74 o 
   2   7   1       14.56       14.97     13.12 o 
   3   7   1      543.33      566.56     21.37 o 
   4   7   1       43.65       36.56      9.27 o 
   5   7   1      204.74      209.53     13.25 o 
   6   7   1      142.17      122.14      9.89 o 
   7   7   1      284.38      279.31     12.76 o 
   8   7   1      151.72      150.46     13.51 o 
   9   7   1      155.51      169.57     11.21 o 
  10   7   1        8.61       12.45     11.52 o 
  11   7   1      356.95      366.60     29.74 o 
  12   7   1       46.41       26.99     16.21 o 
 -10   8   1       21.19       19.69     12.10 o 
  -9   8   1        2.10       -0.09      9.42 o 
  -8   8   1        7.17        5.63     11.72 o 
  -7   8   1       42.22       31.06     11.36 o 
  -6   8   1       24.04       27.04     10.98 o 
  -5   8   1      102.84       79.28     11.72 o 
  -4   8   1       38.74       27.23     10.75 o 
  -3   8   1        1.34        8.04     10.58 o 
  -2   8   1      129.30      138.60     13.25 o 
  -1   8   1       53.01       65.64     10.75 o 
   0   8   1       65.67       61.75     11.34 o 
   1   8   1       73.01       63.76     11.17 o 
   2   8   1       15.64        7.84     10.03 o 
   3   8   1        0.60        5.07     14.99 o 
   4   8   1      181.96      186.02     14.46 o 
   5   8   1       21.26       29.67     22.49 o 
   6   8   1       98.99      116.01     13.25 o 
   7   8   1        0.60      -10.41     10.41 o 
   8   8   1        0.87        1.57     11.34 o 
   9   8   1        3.29        0.34     10.10 o 
  -4   9   1       27.69       36.88     12.43 o 
  -3   9   1        2.28      -11.54     11.54 o 
  -2   9   1        4.31      -10.17     13.92 o 
  -1   9   1        8.38        0.75     17.40 o 
   0   9   1       56.32       58.16     13.25 o 
   1   9   1        6.84       19.55     12.50 o 
   2   9   1       41.11       55.55     13.03 o 
   3   9   1        5.32      -10.52     11.72 o 
 -20   0   2      134.82      136.38     15.51 o 
 -19   0   2      364.88      396.50     26.24 o 
 -18   0   2      228.42      252.39     16.27 o 
 -17   0   2      964.55      896.42     42.84 o 
 -16   0   2      501.65      477.13     27.85 o 
 -15   0   2      166.26      188.29     44.45 o 
 -14   0   2      218.50      204.30     11.19 o 
 -13   0   2     3065.72     2983.27     77.99 o 
 -12   0   2      285.24      291.47     12.57 o 
 -11   0   2     5372.24     5321.44    134.51 o 
 -10   0   2       13.77       20.62      4.97 o 
  -9   0   2     3706.20     3488.65     89.18 o 
  -8   0   2      120.46      154.86      8.27 o 
  -7   0   2    33491.65    31868.88    943.09 o 
  -6   0   2        9.45        6.60      2.96 o 
  -5   0   2    13954.21    13051.08    226.10 o 
  -4   0   2     2170.99     2249.59     36.33 o 
  -3   0   2    23336.88    21322.75    337.17 o 
  -2   0   2      480.93      476.74      8.58 o 
  -1   0   2    20554.31    17226.03    362.32 o 
   0   0   2       35.01       22.79      2.79 o 
   1   0   2    12553.77    11352.54    186.21 o 
   2   0   2     4328.28     4249.21     73.44 o 
   3   0   2     2662.39     2628.03     51.60 o 
   4   0   2    16414.59    15995.66    312.23 o 
   5   0   2      890.98      798.50     16.64 o 
   6   0   2     4595.37     4698.96     96.82 o 
   7   0   2     2276.21     2291.42    104.12 o 
   8   0   2     3577.85     3596.38    107.80 o 
   9   0   2     2813.18     2729.89     70.23 o 
  10   0   2     2843.36     2577.14     77.66 o 
  11   0   2     6371.17     6002.88    174.17 o 
  12   0   2      635.35      673.08     21.27 o 
  13   0   2     1102.21     1092.42     32.13 o 
  14   0   2      222.84      222.85     12.58 o 
  15   0   2      798.72      832.70     40.70 o 
  16   0   2      932.02      958.54     46.59 o 
  17   0   2      189.76      191.88     34.27 o 
  18   0   2      657.02      664.72     40.70 o 
  19   0   2      108.74      109.70     15.25 o 
 -20   1   2      755.87      779.76     24.84 o 
 -19   1   2       63.08       66.74     11.95 o 
 -18   1   2      364.83      352.84     15.24 o 
 -17   1   2       72.76       74.32     10.45 o 
 -16   1   2      621.15      617.27     23.28 o 
 -15   1   2       43.86       36.84      8.14 o 
 -14   1   2     2360.37     2256.71     41.91 o 
 -13   1   2      745.74      730.25     16.03 o 
 -12   1   2     3005.79     2925.06     44.37 o 
 -11   1   2       98.05      111.75      4.29 o 
 -10   1   2     2881.63     2826.11     40.35 o 
  -9   1   2       11.89       11.31      2.14 o 
  -8   1   2      150.68      282.86      6.01 o 
  -7   1   2        0.95        8.94      2.84 o 
  -6   1   2     9986.36    10030.74    138.50 o 
  -5   1   2      544.81      585.11      7.51 o 
  -4   1   2     8817.76     8826.56    102.99 o 
  -3   1   2       20.64       16.09      0.92 o 
  -2   1   2    22206.39    20832.69    258.91 o 
  -1   1   2       80.15       96.04      2.29 o 
   0   1   2     2514.87     2625.62     32.09 o 
   1   1   2      434.11      554.92      8.70 o 
   2   1   2    16805.73    15938.89    185.21 o 
   3   1   2      879.64      813.09     10.56 o 
   4   1   2    14937.53    15013.32    184.07 o 
   5   1   2     3248.48     3561.08     46.98 o 
   6   1   2     8098.21     8467.91    119.79 o 
   7   1   2     2753.60     2884.47     50.03 o 
   8   1   2     5613.31     5695.73     97.58 o 
   9   1   2     1774.06     1755.49     31.74 o 
  10   1   2     2729.56     2684.84     44.70 o 
  11   1   2     2014.57     1978.55     41.43 o 
  12   1   2     7535.05     7386.78    138.28 o 
  13   1   2      664.45      629.00     16.28 o 
  14   1   2      223.82      185.49     10.50 o 
  15   1   2     1196.37     1183.05     30.19 o 
  16   1   2      243.15      254.26     13.09 o 
  17   1   2      612.90      628.62     20.92 o 
  18   1   2       37.59       32.52     11.02 o 
  19   1   2      524.33      563.85     21.19 o 
 -19   2   2      125.41       96.75     11.49 o 
 -18   2   2      115.45      126.76     11.01 o 
 -17   2   2      324.46      328.18     20.34 o 
 -16   2   2      200.63      207.03     11.42 o 
 -15   2   2      319.85      316.69     15.24 o 
 -14   2   2      336.07      315.61     10.74 o 
 -13   2   2     1123.67     1071.70     21.66 o 
 -12   2   2       39.45       31.73      4.30 o 
 -11   2   2     1037.86     1000.28     25.42 o 
 -10   2   2       81.93       79.10      4.29 o 
  -9   2   2     2584.23     2567.81     42.24 o 
  -8   2   2      559.83      606.92     15.92 o 
  -7   2   2     9198.66     9455.93    168.93 o 
  -6   2   2       18.64       15.80      2.12 o 
  -5   2   2     4147.67     4085.11     63.12 o 
  -4   2   2     2686.91     2790.74     46.07 o 
  -3   2   2     9591.03     9695.75    142.76 o 
  -2   2   2    16586.58    17069.06    251.48 o 
  -1   2   2    21689.08    21664.06    319.91 o 
   0   2   2     3568.00     3828.45     56.77 o 
   1   2   2    23084.03    22668.44    317.24 o 
   2   2   2     3155.42     3379.61     47.88 o 
   3   2   2     1925.59     1964.22     27.29 o 
   4   2   2     1689.77     1691.01     23.71 o 
   5   2   2     1036.87      993.31     17.17 o 
   6   2   2      527.00      492.63      9.05 o 
   7   2   2     1554.54     1650.80     29.23 o 
   8   2   2      300.58      308.60      9.57 o 
   9   2   2      986.47      971.70     20.26 o 
  10   2   2     1285.43     1269.42     27.45 o 
  11   2   2      744.98      716.52     23.86 o 
  12   2   2      241.17      247.94     15.90 o 
  13   2   2      178.23      187.70     10.30 o 
  14   2   2      621.52      625.16     27.19 o 
  15   2   2      226.67      225.99     12.16 o 
  16   2   2      347.52      336.51     14.93 o 
  17   2   2      296.41      299.95     14.94 o 
  18   2   2      287.01      283.85     15.19 o 
 -19   3   2       15.18       26.66     11.59 o 
 -18   3   2       51.67       77.81     10.68 o 
 -17   3   2        0.79       -1.62      8.92 o 
 -16   3   2      259.76      236.89     11.43 o 
 -15   3   2      326.53      276.39     11.59 o 
 -14   3   2      627.83      568.55     24.66 o 
 -13   3   2      615.03      588.99     21.40 o 
 -12   3   2     1172.43     1162.19     34.86 o 
 -11   3   2       13.97       12.39      4.73 o 
 -10   3   2      670.35      670.24     15.14 o 
  -9   3   2       43.69       42.87      4.35 o 
  -8   3   2      504.38      495.13     11.43 o 
  -7   3   2      364.23      366.47      8.41 o 
  -6   3   2      438.79      444.98     10.82 o 
  -5   3   2       97.31       94.06      4.62 o 
  -4   3   2      364.84      358.49      9.99 o 
  -3   3   2       92.12      105.05      5.07 o 
  -2   3   2     1359.22     1366.74     29.88 o 
  -1   3   2       37.60       34.83      3.18 o 
   0   3   2      743.31      719.41     14.39 o 
   1   3   2      588.25      615.48     12.65 o 
   2   3   2       65.06       62.91      3.14 o 
   3   3   2       12.86       21.54      2.69 o 
   4   3   2     3266.61     3435.13     66.92 o 
   5   3   2     2459.68     2711.10     47.45 o 
   6   3   2     2071.90     2178.61     36.43 o 
   7   3   2      146.33      118.86      4.25 o 
   8   3   2      414.11      414.69     13.69 o 
   9   3   2      568.17      568.41     13.44 o 
  10   3   2      531.77      528.62     17.29 o 
  11   3   2      919.16      936.13     26.58 o 
  12   3   2      819.94      811.15     20.44 o 
  13   3   2      373.22      351.89     18.95 o 
  14   3   2      509.90      506.30     17.60 o 
  15   3   2      201.05      201.53     11.92 o 
  16   3   2       44.14       15.72     10.43 o 
  17   3   2       60.24       82.81     11.31 o 
  18   3   2       23.11       16.83     11.68 o 
 -18   4   2       10.76        6.48     10.41 o 
 -17   4   2        0.39       -9.48      9.48 o 
 -16   4   2        7.20       11.47      8.56 o 
 -15   4   2       87.31       84.03      9.11 o 
 -14   4   2       81.19       92.96      9.13 o 
 -13   4   2      125.33      139.87      8.92 o 
 -12   4   2      102.06       87.59      8.03 o 
 -11   4   2       12.76        7.39      6.27 o 
 -10   4   2       85.27       86.69      7.00 o 
  -9   4   2      386.25      374.45     12.46 o 
  -8   4   2        5.54        5.96      4.58 o 
  -7   4   2      292.12      294.49      7.74 o 
  -6   4   2      168.59      183.49     10.59 o 
  -5   4   2       81.55       86.31      5.57 o 
  -4   4   2        3.09       -3.71      3.71 o 
  -3   4   2      631.42      624.22     15.66 o 
  -2   4   2     3677.55     3892.01    101.10 o 
  -1   4   2     2728.75     2803.74     73.46 o 
   0   4   2     1256.39     1356.55     44.71 o 
   1   4   2      489.57      540.88     28.11 o 
   2   4   2      491.24      510.73     12.45 o 
   3   4   2       53.56       53.46      4.44 o 
   4   4   2       10.47       11.20      3.96 o 
   5   4   2       94.74       94.94      5.54 o 
   6   4   2        5.87        4.12      5.00 o 
   7   4   2        7.25       10.09      3.25 o 
   8   4   2        1.81        0.55      2.71 o 
   9   4   2       91.50       91.75      6.23 o 
  10   4   2       79.24       89.58      7.75 o 
  11   4   2        5.27       20.06      7.30 o 
  12   4   2        8.64        7.72      8.38 o 
  13   4   2       10.10       18.66      9.11 o 
  14   4   2      117.07      126.71     10.70 o 
  15   4   2       60.69       71.10      9.97 o 
  16   4   2       73.56      101.74     11.33 o 
  17   4   2       96.21       94.31     12.99 o 
 -17   5   2        4.77        4.38     10.40 o 
 -16   5   2       81.87       62.58     13.60 o 
 -15   5   2       54.68       69.28      9.65 o 
 -14   5   2        2.63        6.62      7.89 o 
 -13   5   2        1.38        3.19      8.22 o 
 -12   5   2      251.07      226.06     11.76 o 
 -11   5   2      141.78      140.64     11.91 o 
 -10   5   2       37.37       31.04      7.00 o 
  -9   5   2       86.56       87.74      7.62 o 
  -8   5   2      106.43      104.02      5.10 o 
  -7   5   2       58.68       50.48      6.38 o 
  -6   5   2       57.22       46.08      5.95 o 
  -5   5   2       99.48      115.04     11.51 o 
  -4   5   2        9.60        9.90      4.73 o 
  -3   5   2      197.38      204.45     10.22 o 
  -2   5   2        1.03        2.60      9.91 o 
  -1   5   2       92.31       96.96      7.38 o 
   0   5   2        1.60       -0.12      5.10 o 
   1   5   2      154.90      167.57      8.89 o 
   2   5   2       24.87       17.34      5.40 o 
   3   5   2        0.09        5.08      5.18 o 
   4   5   2       68.60       83.95      5.96 o 
   5   5   2      178.96      145.24      7.28 o 
   6   5   2        7.30        4.10      5.15 o 
   7   5   2      387.18      375.67     12.13 o 
   8   5   2      184.09      157.21     12.83 o 
   9   5   2       46.82       49.46      7.26 o 
  10   5   2      337.57      358.18     13.79 o 
  11   5   2        8.34        9.39      7.83 o 
  12   5   2       22.04       16.90      8.76 o 
  13   5   2        0.13       -3.16      8.76 o 
  14   5   2        0.29        9.62      9.64 o 
  15   5   2        2.45       10.24     10.08 o 
  16   5   2       66.38       66.96     11.74 o 
 -15   6   2       79.39       81.27     10.82 o 
 -14   6   2       22.25       38.55     10.50 o 
 -13   6   2       30.89       44.36      9.26 o 
 -12   6   2      203.40      193.90     27.40 o 
 -11   6   2      232.83      216.87     12.24 o 
 -10   6   2       18.36       18.25      7.92 o 
  -9   6   2      127.85      135.89      9.35 o 
  -8   6   2       14.16       27.49      9.38 o 
  -7   6   2       99.63      100.09      8.30 o 
  -6   6   2      164.73      159.70      9.13 o 
  -5   6   2      104.03       81.73      7.31 o 
  -4   6   2       64.94       45.14      8.33 o 
  -3   6   2     2038.28     2007.37     55.28 o 
  -2   6   2       31.80       33.72      7.38 o 
  -1   6   2      222.44      198.05     12.32 o 
   0   6   2      162.57      142.80     12.05 o 
   1   6   2      904.76      930.54     39.89 o 
   2   6   2       13.58       11.88      6.70 o 
   3   6   2      318.89      305.96     12.68 o 
   4   6   2       58.95       47.07      6.90 o 
   5   6   2       17.19       19.28      6.49 o 
   6   6   2       84.56       85.42      7.80 o 
   7   6   2      263.07      239.14     11.21 o 
   8   6   2       28.32       25.84      7.52 o 
   9   6   2        5.77        7.81      7.61 o 
  10   6   2       78.48       82.04      9.37 o 
  11   6   2        2.86        3.76      8.92 o 
  12   6   2      125.49      148.84     11.85 o 
  13   6   2       83.60       69.42     13.59 o 
  14   6   2       47.77       59.54     11.01 o 
 -13   7   2        8.11       12.75     10.08 o 
 -12   7   2      316.70      325.97     16.88 o 
 -11   7   2       17.03        3.55      9.89 o 
 -10   7   2       20.88       19.45      8.85 o 
  -9   7   2       30.58       26.74      8.74 o 
  -8   7   2      143.16      151.63     10.45 o 
  -7   7   2       53.79       45.22     13.20 o 
  -6   7   2      102.26      107.94     15.26 o 
  -5   7   2        6.55        8.81      9.27 o 
  -4   7   2      220.01      213.92     13.92 o 
  -3   7   2      222.94      216.82     18.21 o 
  -2   7   2      205.74      231.82     13.24 o 
  -1   7   2       30.92       35.74     10.17 o 
   0   7   2      520.21      502.73     32.67 o 
   1   7   2       60.24       51.43      9.64 o 
   2   7   2      578.66      577.91     21.54 o 
   3   7   2        1.69        8.82      8.51 o 
   4   7   2      144.77      128.99     11.36 o 
   5   7   2      109.53      100.71     15.26 o 
   6   7   2      339.93      344.68     23.52 o 
   7   7   2      175.58      193.65     11.53 o 
   8   7   2      237.64      237.66     12.87 o 
   9   7   2        5.38        1.75      9.07 o 
  10   7   2      459.23      470.80     19.21 o 
  11   7   2       54.70       54.72     12.39 o 
  12   7   2       40.20       35.59     10.71 o 
 -10   8   2       11.07        6.88     12.20 o 
  -9   8   2      164.97      167.30     15.33 o 
  -8   8   2       13.37       24.58     11.34 o 
  -7   8   2      131.65      117.49     13.39 o 
  -6   8   2       90.06       69.60     11.72 o 
  -5   8   2      439.14      483.61     21.49 o 
  -4   8   2        2.66       -3.75     10.22 o 
  -3   8   2      536.42      523.48     31.59 o 
  -2   8   2        0.82       -7.64     10.03 o 
  -1   8   2      536.50      549.04     22.47 o 
   0   8   2      122.68      116.07     25.17 o 
   1   8   2      189.47      174.94     28.11 o 
   2   8   2       71.89       61.79     14.99 o 
   3   8   2      360.28      341.49     37.75 o 
   4   8   2       66.46       52.10     11.17 o 
   5   8   2       63.76       69.81     11.72 o 
   6   8   2       97.30       97.38     12.48 o 
   7   8   2      133.14      142.39     14.37 o 
   8   8   2      113.82      116.31     15.80 o 
   9   8   2       30.89       50.15     11.33 o 
  -3   9   2        7.50       18.29     23.83 o 
  -2   9   2       47.40       56.61     22.49 o 
  -1   9   2        4.26       -8.63     11.92 o 
   0   9   2       94.31      103.48     13.82 o 
   1   9   2        8.90        4.55     12.12 o 
   2   9   2      170.91      176.39     15.33 o 
 -20   1   3        7.55        3.14      9.79 o 
 -19   1   3        7.86       10.38      9.07 o 
 -18   1   3        0.35        1.61      8.97 o 
 -17   1   3        4.11        7.96      7.58 o 
 -16   1   3        2.32       -0.86      6.45 o 
 -15   1   3      137.79      137.74     11.43 o 
 -14   1   3      285.26      231.36     10.26 o 
 -13   1   3       53.49       47.19      5.22 o 
 -12   1   3      147.49      136.49      5.62 o 
 -11   1   3       82.69       78.01      4.40 o 
 -10   1   3       64.08       74.01      3.06 o 
  -9   1   3        2.48        3.46      2.10 o 
  -8   1   3     1423.62     1422.84     21.17 o 
  -7   1   3     2284.32     2423.67     37.81 o 
  -6   1   3      493.66      508.82      8.25 o 
  -5   1   3     1058.84     1058.63     14.23 o 
  -4   1   3     1326.55     1393.07     17.66 o 
  -3   1   3     2514.80     2648.83     32.21 o 
  -2   1   3       96.28       90.68      1.64 o 
  -1   1   3      169.86      172.06      4.19 o 
   0   1   3       20.94       27.39      1.19 o 
   1   1   3     4885.55     5213.64     59.59 o 
   2   1   3     2746.83     2882.28     33.14 o 
   3   1   3      336.40      342.86      5.01 o 
   4   1   3       18.95       31.71      1.44 o 
   5   1   3       40.75       47.76      1.89 o 
   6   1   3     3376.54     3654.30     52.31 o 
   7   1   3       22.81       28.65      3.19 o 
   8   1   3      678.37      633.86     12.98 o 
   9   1   3       44.05       45.05      3.66 o 
  10   1   3      935.85      920.88     18.27 o 
  11   1   3       91.24       92.88      5.20 o 
  12   1   3       49.90       49.00      4.79 o 
  13   1   3      183.00      182.19     10.08 o 
  14   1   3      493.62      479.87     27.40 o 
  15   1   3       34.70       43.55      7.08 o 
  16   1   3      128.59      112.89     17.77 o 
  17   1   3       57.67       55.05     10.29 o 
  18   1   3      103.45      101.17     12.87 o 
 -19   2   3        5.63       17.12      9.66 o 
 -18   2   3      286.04      239.48     12.96 o 
 -17   2   3        7.35        5.93      7.74 o 
 -16   2   3       39.81       40.63      8.17 o 
 -15   2   3      283.49      265.44      9.86 o 
 -14   2   3      616.42      562.81     13.98 o 
 -13   2   3      198.64      208.08     10.85 o 
 -12   2   3      572.11      541.26     17.37 o 
 -11   2   3      387.57      381.21      9.25 o 
 -10   2   3      129.56      115.88      5.13 o 
  -9   2   3     1274.46     1233.11     21.63 o 
  -8   2   3     1916.32     1901.97     34.10 o 
  -7   2   3     4728.69     4851.82     79.56 o 
  -6   2   3      192.44      182.52      4.90 o 
  -5   2   3     2664.54     2618.10     39.63 o 
  -4   2   3      366.02      371.71      7.02 o 
  -3   2   3      454.25      404.17      9.27 o 
  -2   2   3       30.59       30.39      1.81 o 
  -1   2   3     7463.80     7513.17    101.18 o 
   0   2   3      820.27      813.38     12.73 o 
   1   2   3     6017.56     6241.00     79.23 o 
   2   2   3     1068.71     1092.89     15.05 o 
   3   2   3     3566.50     3642.21     47.95 o 
   4   2   3       65.84       84.02      2.63 o 
   5   2   3     2088.68     2019.27     29.20 o 
   6   2   3       21.87       24.55      2.21 o 
   7   2   3     2139.21     2050.36     35.69 o 
   8   2   3      164.24      169.17      5.55 o 
   9   2   3     1894.42     1806.44     37.19 o 
  10   2   3      310.35      314.76     10.85 o 
  11   2   3      276.50      270.50     10.92 o 
  12   2   3      516.04      506.47     21.81 o 
  13   2   3       18.09       28.81      7.38 o 
  14   2   3        2.27        1.04      7.52 o 
  15   2   3      706.97      674.23     25.00 o 
  16   2   3      199.02      182.88     14.07 o 
  17   2   3      239.68      235.09     13.79 o 
  18   2   3       19.85       16.04     10.40 o 
 -19   3   3       64.15       65.58     12.56 o 
 -18   3   3       59.05       71.21     10.79 o 
 -17   3   3      151.07      169.74     21.83 o 
 -16   3   3      172.87      188.45     16.30 o 
 -15   3   3      804.34      823.60     24.35 o 
 -14   3   3      393.53      314.24     23.38 o 
 -13   3   3     1324.88     1255.28     26.52 o 
 -12   3   3      959.27      910.69     23.72 o 
 -11   3   3      305.98      286.08     13.07 o 
 -10   3   3       21.80       13.68      4.48 o 
  -9   3   3      867.96      810.22     18.63 o 
  -8   3   3      856.73      856.48     16.64 o 
  -7   3   3     2087.79     2085.75     39.49 o 
  -6   3   3      545.43      497.35     11.01 o 
  -5   3   3      749.78      758.05     15.45 o 
  -4   3   3     4836.67     4975.05     91.67 o 
  -3   3   3     1271.17     1224.89     27.21 o 
  -2   3   3      275.48      243.96      6.47 o 
  -1   3   3      127.98      127.62      6.00 o 
   0   3   3     2469.50     2299.77     39.69 o 
   1   3   3     1024.32     1080.76     17.71 o 
   2   3   3     7098.76     6945.98    117.14 o 
   3   3   3       20.24       23.22      2.32 o 
   4   3   3     5497.31     5555.82     81.93 o 
   5   3   3       29.31       34.92      2.92 o 
   6   3   3     9994.39    10313.20    156.26 o 
   7   3   3      302.65      334.13      9.59 o 
   8   3   3     2879.75     2732.61     43.40 o 
   9   3   3        0.07        3.81      3.83 o 
  10   3   3     4579.66     4649.49     91.26 o 
  11   3   3      174.66      195.69     10.82 o 
  12   3   3      684.50      715.79     33.36 o 
  13   3   3       84.07       80.24      8.84 o 
  14   3   3     1180.60     1144.44     29.68 o 
  15   3   3       34.18       50.00     16.58 o 
  16   3   3      458.07      494.34     18.75 o 
  17   3   3      349.83      372.34     19.78 o 
 -18   4   3      341.06      418.55     25.29 o 
 -17   4   3       75.96       85.93     10.92 o 
 -16   4   3      277.13      290.03     13.04 o 
 -15   4   3      107.16       99.78      9.82 o 
 -14   4   3      579.25      525.32     16.50 o 
 -13   4   3      355.71      357.77     15.24 o 
 -12   4   3      277.38      269.88     11.83 o 
 -11   4   3      296.82      277.94     10.64 o 
 -10   4   3      861.99      866.60     22.16 o 
  -9   4   3     2912.02     2809.13     53.42 o 
  -8   4   3      516.88      485.82     13.06 o 
  -7   4   3     4238.97     4155.47     77.37 o 
  -6   4   3      557.31      553.32     14.61 o 
  -5   4   3     4427.98     4346.10     92.34 o 
  -4   4   3      714.64      687.79     17.21 o 
  -3   4   3     8309.25     8253.04    173.03 o 
  -2   4   3     2783.04     2861.59     75.16 o 
  -1   4   3     2516.53     2493.26     65.70 o 
   0   4   3     3522.66     3618.09     94.10 o 
   1   4   3     4449.17     4436.58    100.49 o 
   2   4   3       99.58       92.71      5.04 o 
   3   4   3     1011.15     1007.44     21.79 o 
   4   4   3       13.86       27.88      4.33 o 
   5   4   3     1359.40     1344.69     25.02 o 
   6   4   3       62.34       73.84      8.51 o 
   7   4   3      937.75      926.43     17.30 o 
   8   4   3       64.60       69.24      9.04 o 
   9   4   3     2567.94     2529.38     47.76 o 
  10   4   3      178.53      176.94      9.25 o 
  11   4   3      557.39      558.73     16.63 o 
  12   4   3       35.14       37.59      8.53 o 
  13   4   3      442.52      458.08     18.37 o 
  14   4   3      144.62      170.00     11.83 o 
  15   4   3      508.89      555.29     22.71 o 
  16   4   3       15.59       16.94     10.48 o 
 -17   5   3       88.69      107.68     12.25 o 
 -16   5   3      245.34      215.42     20.71 o 
 -15   5   3      577.07      640.49     25.28 o 
 -14   5   3      107.93      107.27     13.19 o 
 -13   5   3      878.30      867.62     41.20 o 
 -12   5   3      553.06      550.28     17.59 o 
 -11   5   3      189.47      173.55      9.88 o 
 -10   5   3       31.53       30.52     10.23 o 
  -9   5   3      790.55      808.46     17.83 o 
  -8   5   3      106.72      110.91      5.49 o 
  -7   5   3      297.75      300.96      8.99 o 
  -6   5   3      913.58      885.07     21.95 o 
  -5   5   3      407.96      403.70     17.43 o 
  -4   5   3     2166.83     2107.22     46.68 o 
  -3   5   3      353.07      337.89     27.04 o 
  -2   5   3     1332.82     1294.57     36.35 o 
  -1   5   3     1359.40     1314.21     36.92 o 
   0   5   3     1137.18     1048.80     30.29 o 
   1   5   3       77.43       76.67      8.23 o 
   2   5   3     2175.81     2096.47     49.99 o 
   3   5   3      209.00      191.04     11.28 o 
   4   5   3     3350.59     3267.16     70.49 o 
   5   5   3       35.56       46.38      6.06 o 
   6   5   3     2858.99     2944.40     58.97 o 
   7   5   3       24.45       26.49      6.80 o 
   8   5   3     1544.42     1564.53     31.43 o 
   9   5   3        8.59       15.31      6.05 o 
  10   5   3     2409.59     2412.89     54.72 o 
  11   5   3        7.14        5.12     11.54 o 
  12   5   3     1041.67     1070.40     36.34 o 
  13   5   3        4.69       12.05      9.11 o 
  14   5   3      560.85      611.05     26.27 o 
  15   5   3       23.93       32.47     12.32 o 
 -15   6   3       43.39       45.99      9.95 o 
 -14   6   3      181.04      170.86     11.80 o 
 -13   6   3       33.31       42.59      9.11 o 
 -12   6   3      193.91      204.08     11.95 o 
 -11   6   3       99.56       95.39      9.57 o 
 -10   6   3      305.00      315.03     21.87 o 
  -9   6   3      318.21      286.65     15.74 o 
  -8   6   3       58.92       52.39      9.57 o 
  -7   6   3     1105.19     1117.29     23.72 o 
  -6   6   3      404.75      419.82     14.28 o 
  -5   6   3      374.00      362.85     22.49 o 
  -4   6   3       41.35       30.88     10.44 o 
  -3   6   3     2395.67     2285.05     62.29 o 
  -2   6   3      780.82      745.73     24.23 o 
  -1   6   3     1322.76     1340.09     38.43 o 
   0   6   3      101.12      102.20      9.44 o 
   1   6   3     1178.73     1139.45     29.92 o 
   2   6   3       18.14       15.99      7.03 o 
   3   6   3      621.24      614.99     20.52 o 
   4   6   3        8.53        9.96      5.96 o 
   5   6   3      823.27      834.30     29.53 o 
   6   6   3        5.42        3.32      6.48 o 
   7   6   3      438.41      445.17     15.52 o 
   8   6   3       17.14       11.38      7.61 o 
   9   6   3      611.15      618.04     19.57 o 
  10   6   3       11.57       18.41      8.76 o 
  11   6   3      236.93      276.78     13.89 o 
  12   6   3        1.52       10.43      9.48 o 
  13   6   3      109.26      117.97     12.03 o 
  14   6   3       49.43       78.18     21.42 o 
 -13   7   3       25.08       16.14     10.12 o 
 -12   7   3       17.03        2.12     14.01 o 
 -11   7   3      109.56      122.21     10.71 o 
 -10   7   3       65.07       66.16     10.67 o 
  -9   7   3       32.22       27.69      8.34 o 
  -8   7   3       61.45       75.52     11.36 o 
  -7   7   3       64.30       71.30     11.13 o 
  -6   7   3      230.57      228.00     13.79 o 
  -5   7   3      165.04      159.81     20.88 o 
  -4   7   3       71.56       83.57     23.83 o 
  -3   7   3       49.99       47.04      9.47 o 
  -2   7   3      338.91      343.24     24.10 o 
  -1   7   3       90.74       71.84      9.65 o 
   0   7   3       35.70       20.15      8.99 o 
   1   7   3       39.93       21.09      8.89 o 
   2   7   3      785.23      788.22     26.69 o 
   3   7   3        9.76        8.03     19.81 o 
   4   7   3      114.50      114.32     21.69 o 
   5   7   3        0.53       -3.37     11.51 o 
   6   7   3      295.17      316.36     16.76 o 
   7   7   3        4.64       11.64      8.62 o 
   8   7   3      273.77      288.10     14.26 o 
   9   7   3       31.04       45.19     12.67 o 
  10   7   3      242.16      228.11     13.38 o 
  11   7   3        4.77       25.20     10.37 o 
  -9   8   3       18.22       32.13     11.89 o 
  -8   8   3        7.45       22.06     12.05 o 
  -7   8   3      144.24      147.09     20.08 o 
  -6   8   3      319.64      330.11     55.96 o 
  -5   8   3       29.96       54.70     23.56 o 
  -4   8   3       57.37       30.44     10.58 o 
  -3   8   3       64.08       68.40     16.60 o 
  -2   8   3       45.73       54.64     10.96 o 
  -1   8   3      160.79      161.61     13.57 o 
   0   8   3       16.91       17.94     10.60 o 
   1   8   3        9.54       -2.32     16.87 o 
   2   8   3       18.83       21.60     11.17 o 
   3   8   3       60.87       75.95     17.94 o 
   4   8   3       49.34       45.48     11.17 o 
   5   8   3       60.97       81.46     21.42 o 
   6   8   3        1.73        2.88     11.72 o 
   7   8   3       19.42       18.23     16.33 o 
   8   8   3        3.32       13.06     11.54 o 
  -2   9   3        0.22       10.37     12.32 o 
  -1   9   3        1.50        6.94     11.89 o 
   0   9   3        2.86        4.57     11.54 o 
   1   9   3       35.37       12.32     18.74 o 
 -20   0   4      168.20      212.45     16.47 o 
 -19   0   4       78.93       70.23     12.30 o 
 -18   0   4      395.88      431.03     18.74 o 
 -17   0   4       18.06       11.25      8.91 o 
 -16   0   4     1313.59     1360.84     93.98 o 
 -15   0   4       30.45       20.16      7.56 o 
 -14   0   4      694.54      769.13     24.73 o 
 -13   0   4        3.32        0.83      6.30 o 
 -12   0   4     1339.89     1352.28     37.65 o 
 -11   0   4      523.03      594.59     20.62 o 
 -10   0   4     1791.20     1811.11     60.47 o 
  -9   0   4     1606.61     1728.93     45.83 o 
  -8   0   4    13546.66    14451.25    299.49 o 
  -7   0   4     2029.37     2132.04     58.09 o 
  -6   0   4     2317.88     2225.56     65.22 o 
  -5   0   4     2420.91     2463.22     57.80 o 
  -4   0   4     1423.75     1245.68     21.08 o 
  -3   0   4    12261.01    11891.62    185.51 o 
  -2   0   4    37549.23    31718.34    471.03 o 
  -1   0   4     2168.21     2156.91     69.18 o 
   0   0   4     8446.64     8640.29    158.03 o 
   1   0   4     2526.17     2566.37     61.68 o 
   2   0   4     6336.95     6562.13    107.21 o 
   3   0   4     1745.32     1711.13     30.05 o 
   4   0   4     4295.60     4287.18     83.53 o 
   5   0   4     1747.46     1694.56     33.81 o 
   6   0   4     2588.53     2589.23     51.22 o 
   7   0   4      569.99      460.20     13.76 o 
   8   0   4     1889.35     1883.79     45.03 o 
   9   0   4     1336.55     1307.80     32.06 o 
  10   0   4      996.11      903.02     25.09 o 
  11   0   4      920.28      947.23     28.37 o 
  12   0   4      354.43      347.68     14.53 o 
  13   0   4     2307.01     2280.65     63.04 o 
  14   0   4      228.05      250.61     21.42 o 
  15   0   4     1861.15     1817.48     74.97 o 
  16   0   4      139.99      124.96     19.55 o 
  17   0   4      733.99      792.14     69.61 o 
  18   0   4      256.64      261.56     18.34 o 
 -20   1   4       29.91       28.99     10.40 o 
 -19   1   4      238.94      237.96     13.38 o 
 -18   1   4        6.35       -1.59      7.80 o 
 -17   1   4      341.32      376.82     13.16 o 
 -16   1   4        5.87        5.01      6.46 o 
 -15   1   4     3145.26     2926.27     63.22 o 
 -14   1   4       11.89       14.25      5.15 o 
 -13   1   4     1195.68     1211.50     30.29 o 
 -12   1   4      271.31      267.71      6.88 o 
 -11   1   4     1981.96     1984.51     30.86 o 
 -10   1   4      114.61      116.48      4.30 o 
  -9   1   4     5975.94     5964.68    102.80 o 
  -8   1   4      137.62      145.12      4.23 o 
  -7   1   4      990.26      889.43     14.26 o 
  -6   1   4      111.42       94.21      2.62 o 
  -5   1   4     9403.17     9558.27    130.30 o 
  -4   1   4      137.31      131.84      2.65 o 
  -3   1   4     4567.58     4838.21     54.65 o 
  -2   1   4      191.51      137.24      2.66 o 
  -1   1   4     7344.33     7326.29     80.67 o 
   0   1   4     7877.38     8029.53     92.95 o 
   1   1   4     1816.38     1817.55     21.30 o 
   2   1   4     7667.79     7866.88     95.91 o 
   3   1   4     1689.19     1645.33     19.89 o 
   4   1   4     8864.74     9493.38    119.15 o 
   5   1   4    18957.45    20008.03    251.11 o 
   6   1   4     4824.24     4821.15     64.94 o 
   7   1   4     1185.03     1101.60     25.31 o 
   8   1   4     5308.72     5290.63     82.72 o 
   9   1   4     1733.06     1785.98     29.75 o 
  10   1   4     2098.84     2145.68     35.30 o 
  11   1   4      198.41      191.92      6.54 o 
  12   1   4     1408.46     1331.61     24.41 o 
  13   1   4     1611.06     1497.57     30.79 o 
  14   1   4     1912.77     1843.20     37.28 o 
  15   1   4        2.36        2.96      6.31 o 
  16   1   4     1059.16     1100.81     29.57 o 
  17   1   4        3.24       -0.49     10.00 o 
  18   1   4      322.53      352.63     31.11 o 
 -19   2   4       28.26       32.67      9.89 o 
 -18   2   4      292.97      276.21     15.50 o 
 -17   2   4        2.99       11.44      7.91 o 
 -16   2   4      420.85      420.59     13.58 o 
 -15   2   4        9.02       17.35      6.35 o 
 -14   2   4      588.62      601.70     15.75 o 
 -13   2   4       19.47       21.08      5.68 o 
 -12   2   4      832.26      847.37     18.85 o 
 -11   2   4       71.89       74.82      6.20 o 
 -10   2   4     1552.53     1496.67     26.07 o 
  -9   2   4     1487.79     1506.87     26.16 o 
  -8   2   4     5790.36     6036.45     98.79 o 
  -7   2   4       11.44       14.32      2.05 o 
  -6   2   4     3472.16     3489.17     46.80 o 
  -5   2   4      310.01      302.31      5.96 o 
  -4   2   4     2102.86     2055.03     31.26 o 
  -3   2   4     1695.75     1675.65     25.60 o 
  -2   2   4     5734.83     5902.45     86.58 o 
  -1   2   4       15.97       11.39      1.37 o 
   0   2   4     1294.10     1349.89     17.89 o 
   1   2   4      567.25      549.73      7.83 o 
   2   2   4     1057.30     1033.01     14.92 o 
   3   2   4     2174.42     2256.07     31.43 o 
   4   2   4      643.50      591.67      9.33 o 
   5   2   4      903.62      849.10     12.84 o 
   6   2   4      381.18      360.55      6.95 o 
   7   2   4     2269.35     2273.69     34.79 o 
   8   2   4      984.98     1029.59     18.65 o 
   9   2   4     1987.51     1944.00     35.26 o 
  10   2   4     1241.72     1280.41     25.96 o 
  11   2   4       82.46       98.20      6.18 o 
  12   2   4        9.13        6.22      7.10 o 
  13   2   4     1793.24     1822.49     42.66 o 
  14   2   4        2.77       -5.09      7.89 o 
  15   2   4      397.74      400.96     13.24 o 
  16   2   4      191.86      183.76     13.15 o 
  17   2   4      492.52      504.81     28.56 o 
 -19   3   4      129.56      152.36     12.53 o 
 -18   3   4       22.43       23.40     10.25 o 
 -17   3   4       81.27       71.18     10.22 o 
 -16   3   4        0.14       -7.12      7.12 o 
 -15   3   4      348.36      372.95     12.78 o 
 -14   3   4       20.59       16.72      6.28 o 
 -13   3   4      199.21      209.00      9.04 o 
 -12   3   4       43.08       39.24      5.92 o 
 -11   3   4      270.96      248.60      9.22 o 
 -10   3   4      346.45      358.39     10.75 o 
  -9   3   4       53.89       55.57      5.10 o 
  -8   3   4     1059.34     1079.29     20.68 o 
  -7   3   4      608.82      562.92     11.88 o 
  -6   3   4      292.10      309.36      7.85 o 
  -5   3   4     1435.48     1445.60     26.37 o 
  -4   3   4      938.44     1017.93     19.11 o 
  -3   3   4     3584.52     3725.80     58.58 o 
  -2   3   4     1098.81     1312.50     23.84 o 
  -1   3   4     1500.47     1538.29     25.82 o 
   0   3   4     5099.82     5339.31     85.79 o 
   1   3   4      141.84      131.41      5.23 o 
   2   3   4      132.98      113.80      4.76 o 
   3   3   4     2514.89     2639.50     43.26 o 
   4   3   4      873.87      966.08     18.24 o 
   5   3   4     1269.99     1350.37     22.22 o 
   6   3   4      476.04      503.60     10.56 o 
   7   3   4      235.03      231.95      6.26 o 
   8   3   4      730.65      761.07     17.90 o 
   9   3   4       84.39       83.88      5.52 o 
  10   3   4     1274.57     1288.02     30.91 o 
  11   3   4      388.36      406.34     18.28 o 
  12   3   4       24.03       41.27      8.20 o 
  13   3   4       64.24       52.24     12.44 o 
  14   3   4      224.43      230.07     12.36 o 
  15   3   4       17.58       21.28     14.30 o 
  16   3   4      260.34      239.73     14.10 o 
  17   3   4       22.51       14.10     22.13 o 
 -18   4   4       13.28       18.94     10.08 o 
 -17   4   4       37.09       47.91     13.44 o 
 -16   4   4        0.35       -6.50      8.06 o 
 -15   4   4       15.83       28.29      7.57 o 
 -14   4   4        9.33       16.72      6.99 o 
 -13   4   4        0.02       -6.28      6.40 o 
 -12   4   4      124.67      126.17      8.07 o 
 -11   4   4       76.63       62.81      6.71 o 
 -10   4   4       88.68       91.68      4.61 o 
  -9   4   4      305.09      290.11      8.24 o 
  -8   4   4      516.54      504.46     11.44 o 
  -7   4   4      137.73      146.16      8.19 o 
  -6   4   4       56.96       56.18      4.07 o 
  -5   4   4       95.42       78.10      4.23 o 
  -4   4   4      339.65      340.85      8.81 o 
  -3   4   4      529.75      549.95     21.69 o 
  -2   4   4      227.38      225.38     10.03 o 
  -1   4   4        6.53        1.37      5.10 o 
   0   4   4        3.40        1.63      4.30 o 
   1   4   4      464.06      467.64     13.75 o 
   2   4   4      548.19      585.34     16.39 o 
   3   4   4      384.60      372.99      9.93 o 
   4   4   4        7.34        8.00      3.96 o 
   5   4   4        2.08        8.23      4.18 o 
   6   4   4       28.96       29.48      5.89 o 
   7   4   4      298.16      298.78     10.39 o 
   8   4   4        4.72        0.70      4.87 o 
   9   4   4      171.39      187.02      8.18 o 
  10   4   4      488.80      482.51     19.94 o 
  11   4   4       57.51       61.25      7.76 o 
  12   4   4        1.22        4.82      8.35 o 
  13   4   4      228.63      251.74     15.13 o 
  14   4   4       35.72       32.58     10.37 o 
  15   4   4        2.00        3.64     11.08 o 
  16   4   4       32.41       46.12     11.28 o 
 -17   5   4       20.16       29.76     39.89 o 
 -16   5   4       35.75       45.19      9.57 o 
 -15   5   4        0.14        1.95      8.53 o 
 -14   5   4       19.79       21.33      9.48 o 
 -13   5   4       76.07       69.51      8.63 o 
 -12   5   4       31.86       28.54      7.56 o 
 -11   5   4       61.53       67.60      7.85 o 
 -10   5   4       44.24       32.66      6.77 o 
  -9   5   4       23.44       28.90      5.79 o 
  -8   5   4       26.69       39.39      7.51 o 
  -7   5   4        5.23        2.74      4.13 o 
  -6   5   4       80.29       85.94      5.12 o 
  -5   5   4      345.54      341.98     12.91 o 
  -4   5   4        0.92       -5.82      6.16 o 
  -3   5   4       94.34       96.76     13.12 o 
  -2   5   4      482.92      483.23     16.85 o 
  -1   5   4      395.38      375.87     16.87 o 
   0   5   4        7.12       10.99      5.44 o 
   1   5   4       14.82        8.52      5.33 o 
   2   5   4       42.00       57.70      6.72 o 
   3   5   4      359.29      363.82     11.31 o 
   4   5   4       88.96       83.57      6.38 o 
   5   5   4       37.00       47.97      6.99 o 
   6   5   4       21.76       21.28      5.45 o 
   7   5   4       18.68       21.57      5.67 o 
   8   5   4       19.62       18.37      6.03 o 
   9   5   4      211.25      210.64     11.28 o 
  10   5   4      183.77      199.79     10.62 o 
  11   5   4       20.52       29.56     15.55 o 
  12   5   4       57.68       47.53     12.02 o 
  13   5   4        0.20       -9.56      9.56 o 
  14   5   4       18.53        9.37     16.09 o 
  15   5   4        9.94       -6.43     13.63 o 
 -15   6   4        1.50        8.40     10.90 o 
 -14   6   4       79.73       57.49      9.45 o 
 -13   6   4       17.91        6.64      8.75 o 
 -12   6   4       30.83       18.38      9.84 o 
 -11   6   4      185.96      184.50     10.60 o 
 -10   6   4      731.14      700.43     20.48 o 
  -9   6   4       68.98       75.83      8.45 o 
  -8   6   4        6.52        3.95      4.99 o 
  -7   6   4      607.21      604.00     14.95 o 
  -6   6   4      638.82      645.61     15.37 o 
  -5   6   4       57.43       39.21      8.51 o 
  -4   6   4      728.84      731.69     33.47 o 
  -3   6   4      269.53      250.02     13.66 o 
  -2   6   4       73.66       82.13      8.71 o 
  -1   6   4        1.62       -4.02      6.82 o 
   0   6   4      283.84      299.12     12.95 o 
   1   6   4      619.68      574.44     18.25 o 
   2   6   4       49.16       45.69      7.58 o 
   3   6   4       67.52       71.83      8.98 o 
   4   6   4       57.87       62.94      9.79 o 
   5   6   4      104.12      128.67     10.08 o 
   6   6   4      101.85       91.58      7.49 o 
   7   6   4      100.38       92.86      8.73 o 
   8   6   4      211.18      179.08     10.66 o 
   9   6   4      225.78      220.99     12.16 o 
  10   6   4       23.90       12.63      8.48 o 
  11   6   4       28.05       43.99     10.19 o 
  12   6   4       93.59      106.16     11.52 o 
  13   6   4        7.73        2.43     10.70 o 
 -13   7   4      136.15      122.63     21.96 o 
 -12   7   4        7.67        7.66      9.36 o 
 -11   7   4       48.35       53.41      9.13 o 
 -10   7   4       10.12       13.54     11.40 o 
  -9   7   4       20.13       37.01      8.86 o 
  -8   7   4       13.89        7.92      8.43 o 
  -7   7   4      297.29      307.33     15.89 o 
  -6   7   4        6.98       -0.52      6.45 o 
  -5   7   4      469.34      487.21     20.61 o 
  -4   7   4       17.59       13.44      9.27 o 
  -3   7   4      216.99      234.91     13.62 o 
  -2   7   4       30.61       37.99      9.06 o 
  -1   7   4      139.05      134.85     11.17 o 
   0   7   4       22.17       26.37      9.44 o 
   1   7   4       54.39       57.98     19.55 o 
   2   7   4       21.73       31.21      9.82 o 
   3   7   4      283.02      287.47     15.52 o 
   4   7   4      360.43      374.47     17.58 o 
   5   7   4       89.37       67.19     10.58 o 
   6   7   4      543.65      618.31     22.59 o 
   7   7   4      161.09      153.45     13.56 o 
   8   7   4      244.41      254.61     13.38 o 
   9   7   4      259.29      257.31     24.68 o 
  10   7   4       52.22       36.78     11.02 o 
  11   7   4      117.20      114.60     21.42 o 
  -9   8   4       42.92       50.83     13.03 o 
  -8   8   4      118.39      120.87     14.17 o 
  -7   8   4      255.84      240.58     20.62 o 
  -6   8   4      257.80      250.55     23.03 o 
  -5   8   4      149.08      112.26     12.86 o 
  -4   8   4      420.65      354.78     18.29 o 
  -3   8   4        7.13        0.17     10.52 o 
  -2   8   4      341.12      371.61     18.34 o 
  -1   8   4       81.51       79.97     11.92 o 
   0   8   4      297.28      305.81     40.97 o 
   1   8   4      216.19      189.97     27.85 o 
   2   8   4       27.44       28.64     10.75 o 
   3   8   4       40.29       45.00     17.67 o 
   4   8   4       90.49       74.68     12.12 o 
   5   8   4      149.37      172.54     14.95 o 
   6   8   4       97.99       92.10     13.44 o 
   7   8   4       31.78       38.56     12.87 o 
 -20   1   5        6.35        0.78      9.66 o 
 -19   1   5       49.06       44.53      8.59 o 
 -18   1   5       12.75       29.21      9.23 o 
 -17   1   5      131.23      114.43      9.03 o 
 -16   1   5      230.38      216.25     12.25 o 
 -15   1   5      124.51      120.86      7.21 o 
 -14   1   5      119.14      111.56      6.66 o 
 -13   1   5       28.32       33.28      4.55 o 
 -12   1   5      305.41      297.04     11.22 o 
 -11   1   5      505.25      507.49     11.57 o 
 -10   1   5      451.45      464.08     13.05 o 
  -9   1   5       70.40       70.02      4.39 o 
  -8   1   5       83.20       89.39      3.48 o 
  -7   1   5       15.26       13.32      2.03 o 
  -6   1   5      196.82      220.33      5.61 o 
  -5   1   5      241.76      222.85      5.09 o 
  -4   1   5      446.03      480.54      6.80 o 
  -3   1   5     3525.58     3795.00     46.35 o 
  -2   1   5      254.56      298.32      6.49 o 
  -1   1   5      137.82      104.26      4.76 o 
   0   1   5      418.49      437.44      5.73 o 
   1   1   5     2470.67     2469.17     32.97 o 
   2   1   5      560.65      618.67      8.51 o 
   3   1   5     3342.94     3557.72     46.25 o 
   4   1   5      506.65      604.44      9.87 o 
   5   1   5     1670.34     1723.46     23.00 o 
   6   1   5      103.04      106.87      4.02 o 
   7   1   5      841.63      855.41     13.23 o 
   8   1   5        1.93        0.98      2.63 o 
   9   1   5       74.56       65.17      3.56 o 
  10   1   5      137.33      137.65      6.39 o 
  11   1   5      522.72      468.10     14.08 o 
  12   1   5       32.47       30.17      4.70 o 
  13   1   5      278.84      267.05     10.17 o 
  14   1   5      227.82      242.36     11.05 o 
  15   1   5        7.03        4.79      8.96 o 
  16   1   5        1.18       14.54      9.46 o 
  17   1   5       98.54      120.44     12.19 o 
 -19   2   5       47.95       68.26      9.81 o 
 -18   2   5      190.67      213.03     11.88 o 
 -17   2   5      134.07      113.93      9.78 o 
 -16   2   5      144.19      160.93      9.08 o 
 -15   2   5       13.94       16.63      6.48 o 
 -14   2   5       30.43       47.15      7.55 o 
 -13   2   5      123.86      115.25      7.13 o 
 -12   2   5      392.40      391.30     15.46 o 
 -11   2   5      124.83      136.10      5.23 o 
 -10   2   5     1138.01     1174.66     21.04 o 
  -9   2   5      115.08      131.57      6.29 o 
  -8   2   5     2190.14     2261.55     34.71 o 
  -7   2   5       12.24       13.03      2.28 o 
  -6   2   5     1612.11     1642.66     23.55 o 
  -5   2   5        1.61        4.32      1.95 o 
  -4   2   5     3910.68     4002.19     56.65 o 
  -3   2   5     3096.75     3398.62     53.23 o 
  -2   2   5     3101.29     3305.00     47.53 o 
  -1   2   5      342.83      423.61      7.01 o 
   0   2   5     2246.88     2272.34     35.49 o 
   1   2   5      108.00      104.93      2.90 o 
   2   2   5      700.05      682.23     10.80 o 
   3   2   5       39.67       44.84      2.39 o 
   4   2   5     2901.03     3123.05     42.34 o 
   5   2   5       11.36       13.08      2.20 o 
   6   2   5       60.64       46.51      3.63 o 
   7   2   5      119.13      115.40      4.59 o 
   8   2   5     1118.55     1117.01     21.25 o 
   9   2   5      187.17      183.35      7.08 o 
  10   2   5      632.36      601.04     12.78 o 
  11   2   5      736.47      732.43     15.11 o 
  12   2   5      584.03      575.67     14.96 o 
  13   2   5      172.35      164.13     11.90 o 
  14   2   5      520.29      514.57     18.94 o 
  15   2   5      151.65      157.21      9.32 o 
  16   2   5      295.19      301.13     15.31 o 
  17   2   5       24.45       39.84     13.57 o 
 -19   3   5      117.26      143.42     12.65 o 
 -18   3   5       35.97       34.11     10.98 o 
 -17   3   5      279.55      283.46     12.23 o 
 -16   3   5      448.37      453.55     14.47 o 
 -15   3   5      288.72      277.63     11.01 o 
 -14   3   5      385.19      392.41     12.99 o 
 -13   3   5      280.03      274.96     10.16 o 
 -12   3   5      420.37      423.43     12.29 o 
 -11   3   5     1615.86     1580.12     31.65 o 
 -10   3   5      168.64      169.30      5.97 o 
  -9   3   5      539.50      539.10     11.38 o 
  -8   3   5       11.13       10.81      3.11 o 
  -7   3   5     1836.70     1739.52     31.69 o 
  -6   3   5     1369.04     1410.86     26.11 o 
  -5   3   5     3255.58     3239.05     57.12 o 
  -4   3   5       50.03       51.19      3.02 o 
  -3   3   5     5272.46     5396.81     80.08 o 
  -2   3   5       89.26       84.46      3.24 o 
  -1   3   5     2357.29     2240.81     33.93 o 
   0   3   5      687.42      718.19     11.99 o 
   1   3   5     1269.96     1195.70     18.83 o 
   2   3   5       20.18       23.17      2.57 o 
   3   3   5     8124.13     8416.94    134.47 o 
   4   3   5       12.03        2.67      3.39 o 
   5   3   5     3419.38     3568.20     58.38 o 
   6   3   5      455.20      442.56     11.39 o 
   7   3   5     2693.57     2840.90     57.07 o 
   8   3   5       74.50       72.54      5.73 o 
   9   3   5      616.64      650.34     20.95 o 
  10   3   5      234.09      241.11     10.81 o 
  11   3   5     1452.96     1463.27     35.24 o 
  12   3   5      111.51      122.86     11.72 o 
  13   3   5      860.77      875.24     24.31 o 
  14   3   5      540.64      602.42     25.25 o 
  15   3   5      302.23      297.84     12.13 o 
  16   3   5      141.96      150.18     11.48 o 
 -18   4   5       80.91       52.05     12.39 o 
 -17   4   5       99.88      108.71     10.46 o 
 -16   4   5      210.86      237.79     13.72 o 
 -15   4   5      135.53      139.28      9.44 o 
 -14   4   5      170.90      171.47     11.02 o 
 -13   4   5       57.68       68.88      9.18 o 
 -12   4   5       60.89       73.60      7.01 o 
 -11   4   5      472.32      470.70     14.67 o 
 -10   4   5     2123.81     2113.82     38.98 o 
  -9   4   5        7.47        9.59      3.71 o 
  -8   4   5     2274.68     2225.13     40.58 o 
  -7   4   5      864.98      866.36     17.46 o 
  -6   4   5     1497.32     1517.85     28.34 o 
  -5   4   5       49.88       45.51      4.05 o 
  -4   4   5     1622.98     1610.92     33.74 o 
  -3   4   5      354.58      424.66     10.10 o 
  -2   4   5     2093.38     2182.74     36.87 o 
  -1   4   5        4.07       -1.40      4.09 o 
   0   4   5     2918.14     2947.58     54.15 o 
   1   4   5       18.37        9.95      3.71 o 
   2   4   5     3478.91     3524.72     57.90 o 
   3   4   5      220.33      213.76      7.40 o 
   4   4   5     2438.69     2442.65     45.71 o 
   5   4   5        6.81       13.83      4.50 o 
   6   4   5     2180.58     2120.68     40.27 o 
   7   4   5       52.61       60.01      5.92 o 
   8   4   5     2542.81     2549.83     48.45 o 
   9   4   5        3.49        9.66      6.29 o 
  10   4   5      297.26      317.69     12.86 o 
  11   4   5      158.06      159.64     10.19 o 
  12   4   5      663.03      738.10     22.25 o 
  13   4   5      685.46      732.71     22.76 o 
  14   4   5      226.55      237.27     13.81 o 
  15   4   5       95.50       85.69     14.39 o 
 -16   5   5      182.52      180.06     12.02 o 
 -15   5   5       97.22       86.60      9.41 o 
 -14   5   5      225.88      263.73     12.24 o 
 -13   5   5      235.26      238.14     10.76 o 
 -12   5   5      277.95      288.23     12.13 o 
 -11   5   5      444.99      459.49     14.56 o 
 -10   5   5       29.28       32.63      8.97 o 
  -9   5   5      874.80      851.39     18.02 o 
  -8   5   5      402.52      399.37     14.13 o 
  -7   5   5      910.19      906.87     18.63 o 
  -6   5   5      205.78      211.27      7.46 o 
  -5   5   5     1984.33     1945.04     40.69 o 
  -4   5   5      475.52      478.18     20.48 o 
  -3   5   5      856.54      811.12     23.18 o 
  -2   5   5       15.26        5.81      9.35 o 
  -1   5   5     1774.42     1693.38     38.22 o 
   0   5   5      345.32      335.69     11.89 o 
   1   5   5      716.28      702.94     18.69 o 
   2   5   5       35.28       38.32      6.15 o 
   3   5   5     3583.36     3598.06     66.38 o 
   4   5   5      447.31      461.15     12.70 o 
   5   5   5     2552.29     2647.63     49.93 o 
   6   5   5       73.14       69.19      7.59 o 
   7   5   5     1494.93     1524.96     31.04 o 
   8   5   5      131.11      161.17      8.67 o 
   9   5   5     1197.37     1286.26     29.59 o 
  10   5   5        7.63        2.41      7.77 o 
  11   5   5      475.90      473.01     16.30 o 
  12   5   5      212.84      219.27     12.88 o 
  13   5   5      439.81      452.74     21.95 o 
  14   5   5      134.36      165.57     15.80 o 
 -15   6   5       16.98       24.34      9.85 o 
 -14   6   5       76.28       64.63     10.08 o 
 -13   6   5       15.71        4.10      8.45 o 
 -12   6   5       83.64       94.01      9.42 o 
 -11   6   5        1.55       -1.13      7.52 o 
 -10   6   5      630.96      563.25     16.88 o 
  -9   6   5       43.90       35.65      7.63 o 
  -8   6   5     1328.58     1257.50     28.02 o 
  -7   6   5      279.65      277.43     11.68 o 
  -6   6   5      471.55      453.87     13.65 o 
  -5   6   5       37.50       47.42     10.17 o 
  -4   6   5     1069.68     1069.13     32.18 o 
  -3   6   5      250.97      233.08     12.48 o 
  -2   6   5      627.52      641.86     19.60 o 
  -1   6   5       88.01       92.10      8.11 o 
   0   6   5      697.50      690.74     20.62 o 
   1   6   5        9.03        2.07      6.42 o 
   2   6   5      663.92      690.14     19.86 o 
   3   6   5       23.59       23.97      7.29 o 
   4   6   5      465.03      489.92     20.25 o 
   5   6   5        3.48        5.67     10.04 o 
   6   6   5      380.49      397.58     14.21 o 
   7   6   5      135.01      139.43      8.59 o 
   8   6   5      689.99      701.42     19.59 o 
   9   6   5        2.08       -8.55      8.55 o 
  10   6   5      177.54      198.21     18.66 o 
  11   6   5       95.37      121.57     14.01 o 
  12   6   5       74.16       66.67     14.20 o 
 -12   7   5      153.48      166.00     11.86 o 
 -11   7   5       37.14       44.65      9.36 o 
 -10   7   5        4.55        9.44      8.66 o 
  -9   7   5      114.98      103.26      9.82 o 
  -8   7   5      135.56       97.23     14.96 o 
  -7   7   5        5.43        1.39      9.12 o 
  -6   7   5       46.34       42.14      7.13 o 
  -5   7   5      413.23      382.15     15.82 o 
  -4   7   5       94.49       77.65     10.41 o 
  -3   7   5      171.81      171.74     12.48 o 
  -2   7   5       50.54       48.03      8.86 o 
  -1   7   5       89.12       85.08      9.43 o 
   0   7   5        0.37       -7.49      7.52 o 
   1   7   5      493.72      499.07     27.13 o 
   2   7   5       58.52       34.45      8.43 o 
   3   7   5      306.02      325.06     14.02 o 
   4   7   5       16.36       19.31      9.11 o 
   5   7   5      506.15      520.57     19.91 o 
   6   7   5        6.80        6.93      9.31 o 
   7   7   5       52.78       62.25      9.64 o 
   8   7   5      101.82       80.90     24.90 o 
   9   7   5      368.35      390.51     33.20 o 
  10   7   5        3.07       -4.61     12.30 o 
  -8   8   5       35.70       51.78     11.82 o 
  -7   8   5        4.08        2.79     10.38 o 
  -6   8   5       13.88       16.38     11.34 o 
  -5   8   5       65.77       59.89     15.42 o 
  -4   8   5      268.70      216.19     15.09 o 
  -3   8   5        8.56       19.44     10.98 o 
  -2   8   5       36.42       32.52     11.05 o 
  -1   8   5        8.51       -7.44      9.99 o 
   0   8   5       76.28       86.63     16.87 o 
   1   8   5        8.79      -10.14     10.14 o 
   2   8   5       10.19       14.85     10.43 o 
   3   8   5        0.17       16.08     10.50 o 
   4   8   5       54.54       43.70     11.22 o 
   5   8   5       18.59       13.75     10.78 o 
   6   8   5        1.33       -2.42     12.27 o 
 -20   0   6       11.75       -4.99     24.10 o 
 -19   0   6      288.16      309.40     16.62 o 
 -18   0   6        5.90       14.05     13.91 o 
 -17   0   6      430.91      412.08     17.18 o 
 -16   0   6       31.44       33.57      7.54 o 
 -15   0   6      147.38      204.37     10.26 o 
 -14   0   6       19.76       14.04      6.07 o 
 -13   0   6     1267.91     1278.02     50.47 o 
 -12   0   6      312.83      337.49     16.76 o 
 -11   0   6      790.11      822.51     28.73 o 
 -10   0   6     2169.66     2234.14     69.88 o 
  -9   0   6     5101.94     5109.18    153.01 o 
  -8   0   6      270.44      278.52      9.67 o 
  -7   0   6     5749.61     5849.30    134.34 o 
  -6   0   6      688.22      718.63     18.25 o 
  -5   0   6     5551.16     5810.65    113.91 o 
  -4   0   6      369.58      282.30      6.18 o 
  -3   0   6     7187.54     7664.89    131.54 o 
  -2   0   6     1387.40     1232.34     79.52 o 
  -1   0   6     3012.90     3183.85    130.93 o 
   0   0   6     1449.19     1324.13     42.36 o 
   1   0   6     1085.38     1100.10     22.27 o 
   2   0   6     4783.42     4857.32    113.77 o 
   3   0   6     5237.19     5632.27    171.51 o 
   4   0   6     2765.17     2652.15     57.15 o 
   5   0   6      832.06      990.99     24.12 o 
   6   0   6     5055.99     4877.45    108.52 o 
   7   0   6     1101.54     1146.40     24.23 o 
   8   0   6     5062.88     4804.57    153.59 o 
   9   0   6      702.35      654.45     29.77 o 
  10   0   6     2646.31     2609.52     70.99 o 
  11   0   6        5.46        5.70     10.98 o 
  12   0   6     2431.91     2351.22     65.32 o 
  13   0   6        3.14       -3.38      7.93 o 
  14   0   6     1693.11     1773.79     51.69 o 
  15   0   6       23.94       33.34     12.30 o 
  16   0   6      790.57      845.02     42.84 o 
  17   0   6      100.41      111.38     21.42 o 
 -19   1   6        6.18       15.44      9.05 o 
 -18   1   6      426.99      409.41     24.50 o 
 -17   1   6        0.21        6.65      7.55 o 
 -16   1   6      893.70      853.78     48.80 o 
 -15   1   6       12.69        5.73      5.93 o 
 -14   1   6     1478.91     1448.96     35.34 o 
 -13   1   6      301.02      286.56      8.84 o 
 -12   1   6     1543.08     1592.26     40.47 o 
 -11   1   6       86.09       77.11      4.90 o 
 -10   1   6      111.33      103.96      4.99 o 
  -9   1   6      457.31      453.25     11.93 o 
  -8   1   6     2101.39     2043.30     38.55 o 
  -7   1   6     1798.17     1802.72     30.61 o 
  -6   1   6     1551.46     1541.30     26.27 o 
  -5   1   6     6032.03     6412.94    104.85 o 
  -4   1   6     6207.55     6577.05     97.59 o 
  -3   1   6     1455.77     1444.90     21.10 o 
  -2   1   6      286.18      436.76      7.50 o 
  -1   1   6     2427.71     2352.03     41.51 o 
   0   1   6     2291.59     2281.82     40.23 o 
   1   1   6     7836.63     8024.45    107.07 o 
   2   1   6     1906.64     1972.02     28.97 o 
   3   1   6     6238.76     6465.30     86.48 o 
   4   1   6     1656.61     1804.38     25.80 o 
   5   1   6     2178.26     2178.62     29.93 o 
   6   1   6     1477.97     1556.00     29.70 o 
   7   1   6     2285.07     2256.05     38.88 o 
   8   1   6       20.23       43.95      9.94 o 
   9   1   6     2552.62     2540.55     43.58 o 
  10   1   6      450.07      424.30     10.32 o 
  11   1   6     1749.77     1661.95     29.93 o 
  12   1   6       28.19       23.23      5.06 o 
  13   1   6     1008.83      999.83     23.81 o 
  14   1   6       37.29       32.53      7.06 o 
  15   1   6      817.09      837.18     25.03 o 
  16   1   6       31.16       36.95     17.14 o 
 -19   2   6       71.21       80.47     11.75 o 
 -18   2   6        9.24       13.11      8.69 o 
 -17   2   6      241.59      226.55     10.79 o 
 -16   2   6        0.23       -2.25      6.87 o 
 -15   2   6       82.48      105.29      7.75 o 
 -14   2   6        0.81       10.03      5.96 o 
 -13   2   6      163.46      168.98      8.02 o 
 -12   2   6       15.38       19.71      5.18 o 
 -11   2   6      455.08      482.41     12.61 o 
 -10   2   6     3021.52     3094.58     57.43 o 
  -9   2   6     2000.63     1950.57     33.21 o 
  -8   2   6       31.81       37.71      3.29 o 
  -7   2   6     1859.69     1918.92     32.33 o 
  -6   2   6      871.78      907.78     15.50 o 
  -5   2   6      882.33      905.16     15.32 o 
  -4   2   6     1737.47     1636.87     26.37 o 
  -3   2   6     4048.62     4265.56     66.59 o 
  -2   2   6     2209.92     2273.72     39.93 o 
  -1   2   6     2727.72     2738.43     47.77 o 
   0   2   6     1352.78     1291.94     23.35 o 
   1   2   6     2159.67     2312.31     33.67 o 
   2   2   6     2533.96     2577.60     37.51 o 
   3   2   6     2328.94     2488.13     34.00 o 
   4   2   6      975.79      942.26     13.81 o 
   5   2   6      178.78      169.50      4.13 o 
   6   2   6     1856.30     1899.25     28.52 o 
   7   2   6      367.33      348.35      7.98 o 
   8   2   6     1396.24     1392.04     23.80 o 
   9   2   6      234.70      242.69      9.36 o 
  10   2   6      404.05      441.35     10.73 o 
  11   2   6       52.53       45.73      6.14 o 
  12   2   6     1717.46     1741.69     35.47 o 
  13   2   6       49.60       56.34      7.30 o 
  14   2   6      811.59      786.08     19.56 o 
  15   2   6        3.77        8.20      8.98 o 
  16   2   6      418.51      393.59     29.45 o 
 -18   3   6       16.19       27.47      9.89 o 
 -17   3   6       33.55       17.80      8.10 o 
 -16   3   6      153.80      142.82      9.31 o 
 -15   3   6        1.69        2.05      6.90 o 
 -14   3   6      473.39      483.23     14.16 o 
 -13   3   6      156.16      153.82     11.29 o 
 -12   3   6      118.01      116.59      7.62 o 
 -11   3   6      191.81      192.02      8.04 o 
 -10   3   6      942.18      911.01     17.34 o 
  -9   3   6      157.22      151.04      5.47 o 
  -8   3   6      762.53      789.30     15.07 o 
  -7   3   6      692.47      693.07     13.46 o 
  -6   3   6      240.89      226.21      8.10 o 
  -5   3   6       45.11       41.10      4.49 o 
  -4   3   6      233.89      219.75      7.23 o 
  -3   3   6       68.29       64.41      2.99 o 
  -2   3   6       20.73       12.72      2.38 o 
  -1   3   6      418.07      476.73      8.69 o 
   0   3   6        9.34       11.38      2.38 o 
   1   3   6     1127.78     1158.17     16.98 o 
   2   3   6       11.74       15.38      2.57 o 
   3   3   6     4057.23     4224.54     61.19 o 
   4   3   6      413.74      454.52      9.44 o 
   5   3   6      200.37      193.15      7.54 o 
   6   3   6      284.49      299.90     13.06 o 
   7   3   6      842.74      865.48     19.97 o 
   8   3   6      203.25      204.76     10.36 o 
   9   3   6      273.09      295.83     14.33 o 
  10   3   6        0.53        2.38      5.94 o 
  11   3   6     1020.98      989.20     22.48 o 
  12   3   6        1.03        5.04      6.84 o 
  13   3   6       13.51       14.91      7.35 o 
  14   3   6      124.99      110.95     10.38 o 
  15   3   6      393.83      385.20     16.60 o 
 -17   4   6        6.68        9.86      8.45 o 
 -16   4   6        0.94       -7.73      7.73 o 
 -15   4   6       13.39       22.13      7.79 o 
 -14   4   6        8.85       18.82      7.02 o 
 -13   4   6        0.60       12.98      6.68 o 
 -12   4   6        1.13        3.55      6.08 o 
 -11   4   6       55.21       50.54      6.93 o 
 -10   4   6      730.01      725.22     18.20 o 
  -9   4   6      463.70      455.45     15.09 o 
  -8   4   6      461.45      480.58     14.06 o 
  -7   4   6        0.85       -0.30      3.77 o 
  -6   4   6       43.42       44.62      4.33 o 
  -5   4   6        0.89        4.40      3.62 o 
  -4   4   6      255.51      243.29      6.79 o 
  -3   4   6       91.56       94.06      4.40 o 
  -2   4   6      114.36      123.28      4.85 o 
  -1   4   6       58.57       52.51      3.90 o 
   0   4   6       42.40       35.27      3.72 o 
   1   4   6       15.25        8.77      3.83 o 
   2   4   6        1.00        1.26      3.42 o 
   3   4   6      100.42      108.36      5.01 o 
   4   4   6      102.23       93.65      5.60 o 
   5   4   6       19.91       20.29      4.91 o 
   6   4   6      206.11      213.72      8.18 o 
   7   4   6        6.56        2.26      6.20 o 
   8   4   6      161.26      171.03     11.27 o 
   9   4   6       92.67       95.25      8.62 o 
  10   4   6      135.99      143.54     10.99 o 
  11   4   6       61.26       82.07      9.26 o 
  12   4   6      174.81      178.63     22.49 o 
  13   4   6        0.00       -9.62     17.94 o 
  14   4   6       99.35       92.42     10.92 o 
 -16   5   6        8.43       -1.00      8.44 o 
 -15   5   6        5.11        3.47      8.06 o 
 -14   5   6        8.45       -5.12      7.47 o 
 -13   5   6        4.76        7.78      7.15 o 
 -12   5   6      136.89      125.55      8.68 o 
 -11   5   6       97.30       90.98      7.76 o 
 -10   5   6       88.13       82.22      7.80 o 
  -9   5   6      119.50      112.64      8.01 o 
  -8   5   6      306.39      317.36      9.62 o 
  -7   5   6      304.81      284.03      8.83 o 
  -6   5   6       14.89       14.45      4.55 o 
  -5   5   6        2.34       -3.00      6.18 o 
  -4   5   6        0.87        1.91      4.40 o 
  -3   5   6       19.47       24.78      4.66 o 
  -2   5   6       11.27       15.26      4.65 o 
  -1   5   6       58.06       58.70      5.35 o 
   0   5   6      270.91      231.50     11.02 o 
   1   5   6      131.05      122.02      8.79 o 
   2   5   6      357.96      344.51     12.56 o 
   3   5   6       14.11       18.30      5.58 o 
   4   5   6       97.29      112.20      6.99 o 
   5   5   6      425.81      469.50     13.25 o 
   6   5   6       75.79       84.94      6.94 o 
   7   5   6        3.05        5.43      6.01 o 
   8   5   6       35.56       38.28      7.48 o 
   9   5   6        9.41        0.32      8.11 o 
  10   5   6       62.63       73.86     11.51 o 
  11   5   6        3.45        9.92     17.94 o 
  12   5   6        0.35       15.53     14.99 o 
  13   5   6       84.56      112.17     14.17 o 
 -14   6   6        8.02       15.16      9.05 o 
 -13   6   6        8.30       10.75      8.43 o 
 -12   6   6        5.49       19.69      8.28 o 
 -11   6   6      119.13      118.70     12.52 o 
 -10   6   6        0.98        3.95      7.40 o 
  -9   6   6       66.90       68.90      8.39 o 
  -8   6   6      120.16      116.28      6.70 o 
  -7   6   6      343.75      360.59     18.70 o 
  -6   6   6       99.13       92.92      7.01 o 
  -5   6   6       59.85       63.54      6.50 o 
  -4   6   6       14.28        5.56      6.08 o 
  -3   6   6       62.60       66.58      6.31 o 
  -2   6   6       71.43       73.52      6.31 o 
  -1   6   6       78.66      102.98      9.04 o 
   0   6   6      123.65      127.76      8.70 o 
   1   6   6      400.13      395.73     14.50 o 
   2   6   6      839.28      794.81     21.87 o 
   3   6   6       71.18       46.61      9.58 o 
   4   6   6       74.94       93.39      8.95 o 
   5   6   6      419.12      408.87     13.06 o 
   6   6   6        5.29       -0.04      6.67 o 
   7   6   6       91.76      105.25     10.61 o 
   8   6   6        4.62       -8.90      8.90 o 
   9   6   6       74.09       72.51     10.66 o 
  10   6   6      278.93      274.67     15.52 o 
  11   6   6        1.59        5.17     11.09 o 
 -12   7   6      103.12      118.59     10.83 o 
 -11   7   6      257.93      255.58     15.92 o 
 -10   7   6       14.53       14.67      8.52 o 
  -9   7   6       21.67       19.85      9.91 o 
  -8   7   6      223.84      200.23     19.83 o 
  -7   7   6        7.61       -0.64      9.28 o 
  -6   7   6       90.31       90.71      8.00 o 
  -5   7   6        4.28       -0.18      6.54 o 
  -4   7   6       13.86       22.26      6.53 o 
  -3   7   6      333.93      316.19     13.09 o 
  -2   7   6       49.78       38.38      8.47 o 
  -1   7   6      258.16      241.55     12.17 o 
   0   7   6        2.38       -7.81      8.35 o 
   1   7   6       52.71       92.71      9.31 o 
   2   7   6      313.19      334.18     17.47 o 
   3   7   6      363.48      368.81     15.01 o 
   4   7   6      153.78      150.67     13.08 o 
   5   7   6      366.51      372.83     15.70 o 
   6   7   6      178.79      181.84     12.97 o 
   7   7   6      114.21      121.31     12.30 o 
   8   7   6       37.35       52.21     20.88 o 
   9   7   6        5.76       13.08     12.86 o 
  -8   8   6      118.68       92.11     33.74 o 
  -7   8   6      191.05      230.69     15.07 o 
  -6   8   6       82.61       72.13     11.87 o 
  -5   8   6      208.21      192.03     10.53 o 
  -4   8   6        1.70       -7.61      7.61 o 
  -3   8   6       51.24       59.42      8.49 o 
  -2   8   6       36.91       15.44     10.34 o 
  -1   8   6       70.12       67.89     11.66 o 
   0   8   6      148.90      159.11     16.55 o 
   1   8   6       68.54       79.25     17.92 o 
   2   8   6      323.45      318.19     29.05 o 
   3   8   6        1.29       -9.49     10.47 o 
   4   8   6      189.06      200.05     23.17 o 
   5   8   6       77.17       86.22     19.28 o 
 -19   1   7       26.99       44.40     10.86 o 
 -18   1   7       13.45       32.29     12.33 o 
 -17   1   7       22.75       18.27      7.94 o 
 -16   1   7       12.55       11.44      6.48 o 
 -15   1   7        5.51        3.71      5.39 o 
 -14   1   7      114.90      118.85      6.69 o 
 -13   1   7        0.35        0.68      4.66 o 
 -12   1   7        2.05        1.80      4.31 o 
 -11   1   7      325.61      317.33     10.85 o 
 -10   1   7      804.98      817.18     20.08 o 
  -9   1   7        7.72       11.12      3.80 o 
  -8   1   7      270.59      280.75      7.04 o 
  -7   1   7        0.36        7.84      2.60 o 
  -6   1   7     1559.12     1635.24     27.86 o 
  -5   1   7      329.27      382.17      9.15 o 
  -4   1   7      161.61      166.53      6.78 o 
  -3   1   7      109.91      103.57      4.82 o 
  -2   1   7       95.07       77.52      2.93 o 
  -1   1   7      236.25      234.94      5.04 o 
   0   1   7      583.31      583.83     14.55 o 
   1   1   7       14.47       17.60      1.66 o 
   2   1   7        8.26       12.16      1.62 o 
   3   1   7       43.18       43.38      2.23 o 
   4   1   7      364.39      380.66      6.66 o 
   5   1   7       34.81       40.07      2.67 o 
   6   1   7      212.66      210.47      5.23 o 
   7   1   7      377.44      388.87      7.66 o 
   8   1   7      276.57      259.02     12.94 o 
   9   1   7        6.03        8.58      4.19 o 
  10   1   7       25.77       26.69      4.73 o 
  11   1   7       92.48       97.90      6.08 o 
  12   1   7      259.04      249.60      8.44 o 
  13   1   7      136.95      137.32     11.78 o 
  14   1   7       34.09       24.81     10.04 o 
  15   1   7       13.19        8.03     15.53 o 
  16   1   7       50.18       47.12     18.74 o 
 -19   2   7       12.31       10.92     11.32 o 
 -18   2   7       77.84       77.34     14.82 o 
 -17   2   7       54.97       64.26     11.03 o 
 -16   2   7       26.70       29.98      7.25 o 
 -15   2   7       41.74       56.23      6.95 o 
 -14   2   7       94.76       88.03      7.25 o 
 -13   2   7      266.98      285.10      9.88 o 
 -12   2   7       29.15       33.72      5.48 o 
 -11   2   7       84.09       95.96      6.04 o 
 -10   2   7      140.31      130.97      8.32 o 
  -9   2   7     3516.60     3514.79     61.73 o 
  -8   2   7      375.13      354.98      8.74 o 
  -7   2   7     1514.41     1548.24     28.17 o 
  -6   2   7       17.74       12.57      2.67 o 
  -5   2   7      875.24      944.51     16.02 o 
  -4   2   7       58.17       76.36      4.74 o 
  -3   2   7      811.19      732.37     17.74 o 
  -2   2   7        1.26        8.57      3.67 o 
  -1   2   7     2074.07     2248.59     35.72 o 
   0   2   7      541.74      576.40     10.19 o 
   1   2   7     3478.03     3544.10     55.71 o 
   2   2   7      161.04      144.76      4.53 o 
   3   2   7      700.86      670.74     10.80 o 
   4   2   7     1555.11     1637.75     22.99 o 
   5   2   7     1213.63     1257.26     18.15 o 
   6   2   7       42.71       47.36      3.46 o 
   7   2   7     1171.40     1169.70     20.31 o 
   8   2   7      332.46      366.04     16.47 o 
   9   2   7      850.70      855.03     16.90 o 
  10   2   7      415.31      412.99     10.77 o 
  11   2   7       47.08       70.74      6.75 o 
  12   2   7      406.44      378.27     14.63 o 
  13   2   7      169.00      186.33     39.63 o 
  14   2   7      121.26      142.80     31.59 o 
  15   2   7      233.07      245.26     24.10 o 
 -18   3   7      163.94      158.71     17.72 o 
 -17   3   7      147.71      140.24     10.23 o 
 -16   3   7       91.18       74.79      8.39 o 
 -15   3   7       53.49       43.25      7.40 o 
 -14   3   7      649.02      700.80     17.68 o 
 -13   3   7       36.58       51.18      6.53 o 
 -12   3   7      260.41      272.35     10.62 o 
 -11   3   7      187.60      185.91      7.28 o 
 -10   3   7      974.07     1023.51     23.65 o 
  -9   3   7      208.29      190.44      7.46 o 
  -8   3   7      311.81      321.31      8.94 o 
  -7   3   7      185.00      185.43      6.10 o 
  -6   3   7     1303.00     1324.13     22.27 o 
  -5   3   7       51.56       64.94      3.56 o 
  -4   3   7      608.25      587.62     10.97 o 
  -3   3   7      778.82      789.23     13.94 o 
  -2   3   7      840.37      791.72     13.88 o 
  -1   3   7      513.35      522.86     10.06 o 
   0   3   7     1970.88     2061.82     33.28 o 
   1   3   7      499.93      486.54      9.55 o 
   2   3   7     1933.11     2021.20     30.02 o 
   3   3   7      268.12      242.49      5.94 o 
   4   3   7     3115.40     3264.97     52.08 o 
   5   3   7       32.91       21.77      4.31 o 
   6   3   7     1534.70     1576.45     29.57 o 
   7   3   7      660.43      701.84     22.72 o 
   8   3   7     1055.53     1076.10     21.65 o 
   9   3   7       84.44      101.16      7.09 o 
  10   3   7      581.63      576.84     26.03 o 
  11   3   7      328.65      328.81     13.33 o 
  12   3   7      519.39      509.84     17.64 o 
  13   3   7      136.17      136.57     14.19 o 
  14   3   7      461.07      465.64     46.59 o 
  15   3   7      318.31      288.10     23.03 o 
 -17   4   7       41.47       41.71     10.45 o 
 -16   4   7        3.60       -5.01      7.88 o 
 -15   4   7      158.10      185.15     15.54 o 
 -14   4   7        6.85        8.77      7.24 o 
 -13   4   7      217.71      231.02     10.24 o 
 -12   4   7        5.57        0.28      6.28 o 
 -11   4   7     1178.38     1191.17     22.71 o 
 -10   4   7      211.18      211.46      8.42 o 
  -9   4   7     2185.04     2245.92     58.91 o 
  -8   4   7      266.95      269.17      7.92 o 
  -7   4   7     2172.91     2212.65     42.07 o 
  -6   4   7       22.25       24.80      3.75 o 
  -5   4   7     2689.16     2718.73     50.94 o 
  -4   4   7      117.32      114.00      8.15 o 
  -3   4   7     2135.67     2226.75     37.77 o 
  -2   4   7       41.15       43.38      3.87 o 
  -1   4   7     2375.89     2454.90     41.37 o 
   0   4   7        2.59        7.37      4.19 o 
   1   4   7     4157.38     4318.83     71.00 o 
   2   4   7      777.29      815.32     17.70 o 
   3   4   7      626.43      643.35     13.37 o 
   4   4   7        5.10       14.99      6.59 o 
   5   4   7      691.52      703.80     15.60 o 
   6   4   7      583.81      606.75     14.50 o 
   7   4   7      550.79      583.01     14.38 o 
   8   4   7      539.31      562.85     16.61 o 
   9   4   7      439.86      446.56     24.35 o 
  10   4   7     1066.35     1057.93     27.69 o 
  11   4   7      296.74      354.61     14.40 o 
  12   4   7      782.72      784.14     28.40 o 
  13   4   7      229.31      205.48     15.09 o 
  14   4   7      206.79      179.93     20.35 o 
 -16   5   7       99.30      100.98     11.85 o 
 -15   5   7       18.85       21.50      8.54 o 
 -14   5   7      372.94      381.69     13.77 o 
 -13   5   7       12.64       14.04      7.35 o 
 -12   5   7      536.07      517.34     22.44 o 
 -11   5   7       22.69       23.32      6.82 o 
 -10   5   7      254.56      266.72     10.39 o 
  -9   5   7      113.98      115.55      6.26 o 
  -8   5   7      179.49      185.83     13.71 o 
  -7   5   7      157.12      157.51      7.22 o 
  -6   5   7      378.59      397.54     11.46 o 
  -5   5   7        1.90       -3.96      4.55 o 
  -4   5   7      778.76      796.13     17.79 o 
  -3   5   7      128.01      116.37      6.34 o 
  -2   5   7      760.92      785.97     17.65 o 
  -1   5   7      420.56      392.74     16.95 o 
   0   5   7      850.95      859.11     18.91 o 
   1   5   7      400.18      424.16     12.12 o 
   2   5   7     2050.67     2114.50     41.00 o 
   3   5   7        3.26        7.25      6.19 o 
   4   5   7     1666.98     1777.54     35.03 o 
   5   5   7       29.35       31.35      6.13 o 
   6   5   7      776.58      831.89     22.31 o 
   7   5   7      123.67      126.24     10.38 o 
   8   5   7      290.18      317.90     16.39 o 
   9   5   7      274.93      274.25     16.01 o 
  10   5   7      475.75      520.74     23.23 o 
  11   5   7      210.36      194.92     20.88 o 
  12   5   7      237.25      221.44     34.81 o 
 -14   6   7       65.85       61.50      9.61 o 
 -13   6   7       61.43       62.98      9.17 o 
 -12   6   7        7.26       -3.50      7.91 o 
 -11   6   7      304.13      308.56     12.32 o 
 -10   6   7      196.56      199.96     10.80 o 
  -9   6   7      369.05      382.17     14.38 o 
  -8   6   7       43.13       36.24      6.57 o 
  -7   6   7      306.82      305.91     12.91 o 
  -6   6   7        2.60        5.60      5.67 o 
  -5   6   7      549.06      566.06     19.87 o 
  -4   6   7        6.51       11.41      5.80 o 
  -3   6   7      495.27      495.60     13.71 o 
  -2   6   7       10.04       16.83      5.76 o 
  -1   6   7      747.38      758.09     18.18 o 
   0   6   7       69.69       74.69      6.88 o 
   1   6   7      784.80      748.76     18.14 o 
   2   6   7      211.59      199.92     10.53 o 
   3   6   7      746.10      744.50     21.21 o 
   4   6   7        6.92       -2.28      7.36 o 
   5   6   7       71.98       83.81      9.19 o 
   6   6   7      336.11      353.31     14.24 o 
   7   6   7      548.02      577.67     21.81 o 
   8   6   7       24.66       39.74     10.24 o 
   9   6   7       39.45       38.70     12.27 o 
  10   6   7      334.48      349.68     26.77 o 
 -11   7   7       32.28       39.38      9.74 o 
 -10   7   7      111.38      106.62     12.43 o 
  -9   7   7       45.54       39.49     11.14 o 
  -8   7   7       15.88       26.81     18.42 o 
  -7   7   7        5.62        4.61      9.22 o 
  -6   7   7      260.58      250.71     10.54 o 
  -5   7   7        1.60        7.20      6.67 o 
  -4   7   7       63.94       80.34      7.62 o 
  -3   7   7        8.93        5.32      6.73 o 
  -2   7   7      187.88      196.81      9.38 o 
  -1   7   7        0.96        1.29      6.73 o 
   0   7   7      117.73      110.98      8.88 o 
   1   7   7      149.41      150.99     10.80 o 
   2   7   7      139.19      153.50     10.96 o 
   3   7   7       19.63       17.10      8.53 o 
   4   7   7      116.01      117.23     10.78 o 
   5   7   7       98.91      103.25     10.72 o 
   6   7   7      177.74      191.52     16.45 o 
   7   7   7       13.12       19.95     13.36 o 
   8   7   7       75.50      101.74     27.85 o 
  -6   8   7        2.09        3.29     11.28 o 
  -5   8   7       42.72       15.54      7.57 o 
  -4   8   7        0.21       -7.01      7.50 o 
  -3   8   7       48.76       38.34      8.69 o 
  -2   8   7        3.82        6.95      7.51 o 
  -1   8   7       16.66       14.25      9.89 o 
   0   8   7        1.12        2.46      7.74 o 
   1   8   7        1.01        0.22      9.41 o 
   2   8   7        9.10        6.75      9.79 o 
   3   8   7       51.26       23.76     19.03 o 
 -19   0   8        0.52       -1.07     16.60 o 
 -18   0   8      239.71      258.65     23.03 o 
 -17   0   8       11.35       26.24     13.92 o 
 -16   0   8      194.26      216.74     15.54 o 
 -15   0   8       59.72       71.34     11.57 o 
 -14   0   8      123.15      141.28     14.79 o 
 -13   0   8       86.39      109.41      8.47 o 
 -12   0   8       37.32       43.53      6.74 o 
 -11   0   8     1950.37     1957.09     66.68 o 
 -10   0   8     9514.58     9377.43    276.72 o 
  -9   0   8     1811.84     1798.64     75.63 o 
  -8   0   8      667.29      653.13     26.93 o 
  -7   0   8     1389.63     1446.45     44.03 o 
  -6   0   8     1254.51     1340.00     28.08 o 
  -5   0   8     2361.40     2209.53     43.98 o 
  -4   0   8      949.88      919.43     23.65 o 
  -3   0   8     3857.74     3885.70    167.34 o 
  -2   0   8     2994.98     3356.92    210.45 o 
  -1   0   8    10882.04    11387.58    346.50 o 
   0   0   8      610.56      631.52     35.34 o 
   1   0   8     4140.23     4072.06    131.04 o 
   2   0   8      194.66      200.77      8.30 o 
   3   0   8     3350.49     3393.44     85.83 o 
   4   0   8      103.81      108.70      4.50 o 
   5   0   8     2269.75     2138.46     46.85 o 
   6   0   8       38.12       38.97      6.40 o 
   7   0   8     2984.34     2932.80     79.10 o 
   8   0   8       43.16       41.19      7.19 o 
   9   0   8      850.09      987.24     24.63 o 
  10   0   8      880.10      807.15     26.13 o 
  11   0   8     1296.34     1271.70     37.87 o 
  12   0   8       52.61       46.22      9.52 o 
  13   0   8     1279.83     1240.21     54.62 o 
  14   0   8       11.65      -10.71     15.53 o 
  15   0   8      512.68      496.41     33.20 o 
 -19   1   8      138.13      128.77     14.57 o 
 -18   1   8       12.01        3.35     12.58 o 
 -17   1   8       86.82       67.18     10.22 o 
 -16   1   8      116.04      139.05     11.10 o 
 -15   1   8      318.08      310.68     17.98 o 
 -14   1   8      198.31      216.42      8.92 o 
 -13   1   8       76.38       77.42      6.72 o 
 -12   1   8     1467.05     1497.63     30.06 o 
 -11   1   8     1026.53      989.77     20.84 o 
 -10   1   8       37.78       44.55      4.82 o 
  -9   1   8       20.29       16.47      4.40 o 
  -8   1   8      498.38      521.37     10.73 o 
  -7   1   8      789.37      797.89     14.69 o 
  -6   1   8      677.46      670.42     12.50 o 
  -5   1   8      361.88      375.24     16.28 o 
  -4   1   8      978.24      949.45     18.84 o 
  -3   1   8       21.54        7.71      2.82 o 
  -2   1   8     1429.06     1461.41     26.82 o 
  -1   1   8       19.75       17.34      2.24 o 
   0   1   8     1796.86     1704.44     30.71 o 
   1   1   8       95.00      107.59      3.51 o 
   2   1   8     4544.02     4514.55     65.34 o 
   3   1   8     1943.28     1979.03     29.43 o 
   4   1   8     2735.64     2679.27     39.48 o 
   5   1   8      347.33      358.92      8.05 o 
   6   1   8     2675.73     2549.06     43.41 o 
   7   1   8      256.10      245.24      7.50 o 
   8   1   8     1187.12     1174.71     21.74 o 
   9   1   8       12.15       10.20      5.22 o 
  10   1   8     1993.21     1928.05     44.20 o 
  11   1   8      107.83       82.21      9.78 o 
  12   1   8     1444.11     1352.65     53.55 o 
  13   1   8       28.57       28.52     10.20 o 
  14   1   8      619.90      568.70     33.74 o 
  15   1   8        3.77      -16.60     16.60 o 
 -18   2   8      100.70      126.53     12.17 o 
 -17   2   8       59.51       76.35      9.77 o 
 -16   2   8      180.22      192.43     15.13 o 
 -15   2   8       89.98       91.70      8.78 o 
 -14   2   8       75.94       86.46      8.38 o 
 -13   2   8       23.27       26.94      5.30 o 
 -12   2   8      313.38      293.08     13.11 o 
 -11   2   8      826.28      814.14     19.39 o 
 -10   2   8     3627.43     3611.76     63.73 o 
  -9   2   8      747.79      739.93     15.25 o 
  -8   2   8      635.90      610.03     12.91 o 
  -7   2   8      452.27      468.26     10.32 o 
  -6   2   8     1206.67     1213.66     22.58 o 
  -5   2   8      640.43      629.07     11.35 o 
  -4   2   8      715.21      727.85     12.53 o 
  -3   2   8     1027.80      985.92     16.32 o 
  -2   2   8      824.61      850.14     15.98 o 
  -1   2   8     2569.93     2555.98     40.36 o 
   0   2   8      114.61      105.80      3.27 o 
   1   2   8     3066.33     3056.98     44.25 o 
   2   2   8       27.65       22.81      2.81 o 
   3   2   8       88.53       87.11      3.35 o 
   4   2   8       35.24       38.03      2.84 o 
   5   2   8     2938.47     3045.18     49.07 o 
   6   2   8      278.61      290.84      7.63 o 
   7   2   8     1762.60     1765.96     29.65 o 
   8   2   8        6.15        6.22      4.98 o 
   9   2   8      781.06      775.38     17.85 o 
  10   2   8      213.58      198.16     13.51 o 
  11   2   8      688.79      652.89     23.09 o 
  12   2   8       11.71       12.38     16.87 o 
  13   2   8      766.58      732.59     26.31 o 
  14   2   8        8.34        6.71     10.75 o 
 -18   3   8        0.89        4.84     13.50 o 
 -17   3   8       47.10       59.97     10.09 o 
 -16   3   8       27.51       32.01      8.93 o 
 -15   3   8      103.26       93.19      9.55 o 
 -14   3   8        8.63       11.87      6.55 o 
 -13   3   8      318.54      324.60     11.09 o 
 -12   3   8       73.91       70.15      6.33 o 
 -11   3   8        8.36        8.38      4.04 o 
 -10   3   8      142.49      125.79      5.93 o 
  -9   3   8       93.80       97.85      8.23 o 
  -8   3   8      543.10      539.18     12.14 o 
  -7   3   8       14.81       24.10      4.98 o 
  -6   3   8     1084.43     1065.81     19.96 o 
  -5   3   8      364.66      379.91      9.62 o 
  -4   3   8      225.06      194.15      6.15 o 
  -3   3   8       22.90       22.68      2.92 o 
  -2   3   8     1092.18     1048.85     19.88 o 
  -1   3   8        1.73       -1.03      3.16 o 
   0   3   8      323.05      315.07      8.45 o 
   1   3   8      937.42      921.79     16.15 o 
   2   3   8     1080.68     1092.23     17.25 o 
   3   3   8      490.96      501.39     11.54 o 
   4   3   8      261.97      259.99      8.33 o 
   5   3   8        7.69        4.09      4.28 o 
   6   3   8       79.92       76.84      6.29 o 
   7   3   8       27.89       32.79      6.34 o 
   8   3   8      475.18      501.73     16.25 o 
   9   3   8        1.23        9.23      6.99 o 
  10   3   8      456.87      449.95     19.48 o 
  11   3   8        0.87       -2.41      9.85 o 
  12   3   8      179.78      208.58     15.26 o 
  13   3   8        2.41       -0.34     11.17 o 
  14   3   8      212.79      218.61     25.44 o 
 -17   4   8       24.36       21.26     14.30 o 
 -16   4   8       68.31       58.34     11.98 o 
 -15   4   8        8.72       17.65      9.03 o 
 -14   4   8        0.98       -0.84      8.05 o 
 -13   4   8       10.79       16.57      6.92 o 
 -12   4   8        5.29       11.26      6.46 o 
 -11   4   8       26.34       28.66      5.09 o 
 -10   4   8       25.85       24.38      4.69 o 
  -9   4   8       53.88       50.99      4.50 o 
  -8   4   8        0.61        6.52      3.97 o 
  -7   4   8        0.43        5.63      4.35 o 
  -6   4   8       42.64       39.77      5.18 o 
  -5   4   8      178.79      180.82      7.29 o 
  -4   4   8       63.78       67.71      6.19 o 
  -3   4   8       96.97       74.35      6.72 o 
  -2   4   8      103.31       93.32      5.84 o 
  -1   4   8       45.46       43.26      4.95 o 
   0   4   8        3.02       -2.94      4.57 o 
   1   4   8      318.89      305.88     10.13 o 
   2   4   8      299.17      312.11     11.83 o 
   3   4   8      591.08      625.97     16.09 o 
   4   4   8      163.97      157.39      7.72 o 
   5   4   8      661.41      665.80     17.48 o 
   6   4   8        3.80        9.37      6.28 o 
   7   4   8       78.39       95.93      8.14 o 
   8   4   8        1.90       -5.73      7.47 o 
   9   4   8        7.52       13.04      9.27 o 
  10   4   8        0.02       -9.85      9.85 o 
  11   4   8        4.73        7.27     10.41 o 
  12   4   8        2.47       11.93     23.56 o 
  13   4   8       47.14       50.79     12.27 o 
 -15   5   8       10.29       17.99      9.90 o 
 -14   5   8        2.56        2.52      9.17 o 
 -13   5   8       60.10       42.91      9.29 o 
 -12   5   8        0.47        0.67      8.05 o 
 -11   5   8        4.66        7.55      6.66 o 
 -10   5   8       30.73       26.34      6.58 o 
  -9   5   8       26.43       28.88      5.24 o 
  -8   5   8        2.94       11.44      4.56 o 
  -7   5   8       17.91        8.22      4.92 o 
  -6   5   8      129.19      117.05      6.06 o 
  -5   5   8        0.32       -3.77      4.88 o 
  -4   5   8      115.67      138.25      6.61 o 
  -3   5   8        2.81       12.46      4.79 o 
  -2   5   8      142.41      171.48      7.25 o 
  -1   5   8       84.58       82.13      5.90 o 
   0   5   8       89.59       86.96      5.96 o 
   1   5   8        0.09        0.24      5.12 o 
   2   5   8       33.56       24.62      5.51 o 
   3   5   8      242.05      234.78      9.77 o 
   4   5   8        5.16        6.60      6.48 o 
   5   5   8       12.09       10.30      6.64 o 
   6   5   8       67.99       85.14      8.27 o 
   7   5   8        0.04       -6.61      9.27 o 
   8   5   8        0.98      -13.11     13.92 o 
   9   5   8        1.33       -5.61     10.20 o 
  10   5   8        2.68        2.68     10.98 o 
  11   5   8        4.91       -4.55     11.36 o 
 -13   6   8       11.32       12.85     13.60 o 
 -12   6   8      168.36      198.94     12.67 o 
 -11   6   8        0.44        0.74      8.91 o 
 -10   6   8       21.94       14.39      8.60 o 
  -9   6   8       90.13      105.26      9.95 o 
  -8   6   8       89.67       93.91      7.25 o 
  -7   6   8      238.58      248.87     12.22 o 
  -6   6   8      179.54      193.07      8.58 o 
  -5   6   8       37.24       42.75      6.42 o 
  -4   6   8        2.31       -5.53      5.53 o 
  -3   6   8       40.79       51.28      6.53 o 
  -2   6   8       14.86       14.15      7.69 o 
  -1   6   8      142.80      172.89      8.30 o 
   0   6   8      127.67      111.07      7.43 o 
   1   6   8      266.10      259.01     11.55 o 
   2   6   8       65.32       58.28      6.92 o 
   3   6   8      148.33      179.79      8.97 o 
   4   6   8       69.40       52.82      8.37 o 
   5   6   8        3.49        5.01      7.92 o 
   6   6   8       78.90      104.39     11.54 o 
   7   6   8       33.07       25.42     11.13 o 
   8   6   8        5.57       13.92     10.98 o 
   9   6   8      248.62      232.31     16.27 o 
 -10   7   8       52.66       69.08     14.01 o 
  -9   7   8       25.23       18.54     11.42 o 
  -8   7   8        4.99        2.58     10.79 o 
  -7   7   8        0.98        1.10     10.56 o 
  -6   7   8        5.46        2.42      7.56 o 
  -5   7   8       34.91       41.07      8.61 o 
  -4   7   8      102.73      118.35     12.52 o 
  -3   7   8        0.87        4.48      7.92 o 
  -2   7   8      223.44      227.13     11.40 o 
  -1   7   8       59.49       50.98      8.72 o 
   0   7   8      208.90      190.67     10.89 o 
   1   7   8       28.40       20.93      8.26 o 
   2   7   8        5.70       22.78      8.55 o 
   3   7   8      200.26      177.29     11.54 o 
   4   7   8      127.31      144.04     11.09 o 
   5   7   8        2.78       -1.61      9.45 o 
   6   7   8      188.75      198.64     24.86 o 
  -3   8   8      145.61      154.30     27.31 o 
  -2   8   8       69.02       85.28     13.30 o 
  -1   8   8      157.44      171.02     28.11 o 
   0   8   8       10.50       19.81     21.96 o 
 -18   1   9        2.27       13.12     11.74 o 
 -17   1   9        6.97       11.10      9.68 o 
 -16   1   9        0.52        9.62      8.82 o 
 -15   1   9       28.90       22.73      7.66 o 
 -14   1   9       37.40       23.87      7.29 o 
 -13   1   9      181.17      187.79     10.67 o 
 -12   1   9      155.43      164.25      8.92 o 
 -11   1   9      174.78      207.57     11.45 o 
 -10   1   9        0.09        2.40      4.32 o 
  -9   1   9      176.46      161.55      8.55 o 
  -8   1   9      131.59      133.54      6.11 o 
  -7   1   9        6.00       11.15      2.58 o 
  -6   1   9       74.52       87.04      3.03 o 
  -5   1   9       20.46       23.42      2.46 o 
  -4   1   9      105.62      116.07      6.30 o 
  -3   1   9       25.78       32.12      4.87 o 
  -2   1   9      312.70      316.23      8.72 o 
  -1   1   9      195.19      189.97      6.72 o 
   0   1   9      554.46      507.68     13.07 o 
   1   1   9      660.80      691.67     13.74 o 
   2   1   9       38.50       37.75      2.10 o 
   3   1   9      910.22      889.62     21.98 o 
   4   1   9       13.39       13.30      3.18 o 
   5   1   9      637.86      601.08     26.00 o 
   6   1   9       81.99       83.55      6.12 o 
   7   1   9       41.21       44.35      6.08 o 
   8   1   9      125.24      139.59      8.14 o 
   9   1   9      121.69      120.80      8.23 o 
  10   1   9       21.03       18.23      6.87 o 
  11   1   9      128.95      109.34      8.53 o 
  12   1   9      129.87      118.06     17.40 o 
  13   1   9        3.72       -0.73     10.52 o 
  14   1   9       24.29       26.77     17.67 o 
 -18   2   9        1.29       -5.62     11.34 o 
 -17   2   9       12.57       16.94     10.13 o 
 -16   2   9      193.54      251.29     13.84 o 
 -15   2   9        0.89       -8.62      8.62 o 
 -14   2   9      102.75      110.60     10.03 o 
 -13   2   9       99.70      104.31      9.46 o 
 -12   2   9     1622.16     1629.49     41.36 o 
 -11   2   9      214.77      227.86     10.67 o 
 -10   2   9      726.55      736.20     15.46 o 
  -9   2   9       48.44       47.45      6.94 o 
  -8   2   9      991.39     1009.57     19.45 o 
  -7   2   9       49.18       51.87      3.89 o 
  -6   2   9      871.53      860.48     16.59 o 
  -5   2   9      228.84      246.31      5.63 o 
  -4   2   9      945.65      995.10     21.72 o 
  -3   2   9      226.40      207.49     15.34 o 
  -2   2   9     1636.66     1693.27     42.01 o 
  -1   2   9      441.76      467.40     14.33 o 
   0   2   9      144.28      150.50      6.01 o 
   1   2   9      533.90      544.29      9.19 o 
   2   2   9     2078.17     2110.92     29.14 o 
   3   2   9      116.68      117.49      5.63 o 
   4   2   9      167.05      165.09      6.19 o 
   5   2   9      540.76      553.89     12.53 o 
   6   2   9      158.60      177.85      9.74 o 
   7   2   9      138.45      153.51      8.68 o 
   8   2   9        9.25       11.65     12.15 o 
   9   2   9      927.78      890.15     33.86 o 
  10   2   9      122.82      122.14      9.60 o 
  11   2   9      385.41      355.40     44.71 o 
  12   2   9       74.45      105.65     12.10 o 
  13   2   9      162.98      189.56     47.12 o 
 -17   3   9       33.42       37.44     10.96 o 
 -16   3   9        2.09        6.70      9.78 o 
 -15   3   9       65.46       64.46     10.10 o 
 -14   3   9       65.14       76.51      9.95 o 
 -13   3   9      378.87      403.01     16.67 o 
 -12   3   9       12.11       15.30      7.65 o 
 -11   3   9      276.07      304.34     10.52 o 
 -10   3   9       26.03       24.97      5.33 o 
  -9   3   9       15.11       16.91      4.47 o 
  -8   3   9        0.54        1.19      4.10 o 
  -7   3   9      270.58      289.73      8.45 o 
  -6   3   9        1.92        1.34      4.06 o 
  -5   3   9      513.85      517.82     13.29 o 
  -4   3   9      186.49      169.68      6.51 o 
  -3   3   9     1029.32      999.37     23.60 o 
  -2   3   9      243.49      221.01      6.26 o 
  -1   3   9      775.24      762.28     15.10 o 
   0   3   9      271.47      259.89      7.15 o 
   1   3   9     1714.78     1717.48     35.90 o 
   2   3   9       15.08       12.74      4.42 o 
   3   3   9     1735.95     1773.20     37.25 o 
   4   3   9      326.05      315.83     10.45 o 
   5   3   9     1015.94     1088.93     29.13 o 
   6   3   9      338.92      341.25     17.26 o 
   7   3   9      347.18      375.23     15.56 o 
   8   3   9      710.64      677.34     40.16 o 
   9   3   9      266.00      278.27     27.31 o 
  10   3   9      352.80      356.83     17.40 o 
  11   3   9      337.83      303.92     19.81 o 
  12   3   9      406.43      413.99     19.86 o 
  13   3   9      157.34      103.35     17.67 o 
 -16   4   9      357.81      394.23     15.71 o 
 -15   4   9       27.47       37.04      8.36 o 
 -14   4   9       75.64       93.69     11.35 o 
 -13   4   9        3.05        0.86      8.94 o 
 -12   4   9     1159.30     1234.17     34.49 o 
 -11   4   9        2.35       -0.07      5.86 o 
 -10   4   9      985.95      969.98     32.54 o 
  -9   4   9        2.11       -5.47      5.47 o 
  -8   4   9     1073.93     1099.71     24.28 o 
  -7   4   9        0.77       -3.60      6.42 o 
  -6   4   9      948.78      965.73     22.15 o 
  -5   4   9      441.92      439.94     12.39 o 
  -4   4   9      549.17      585.94     14.97 o 
  -3   4   9      455.06      467.95     12.89 o 
  -2   4   9     1025.51     1048.73     23.64 o 
  -1   4   9      655.61      647.99     16.24 o 
   0   4   9     1107.71     1115.32     24.97 o 
   1   4   9      746.83      732.66     18.07 o 
   2   4   9      425.82      423.08     12.63 o 
   3   4   9      471.64      515.98     17.07 o 
   4   4   9       74.08       77.25     14.93 o 
   5   4   9     1427.45     1509.58     39.43 o 
   6   4   9      273.38      284.18     12.92 o 
   7   4   9      185.89      195.30     12.86 o 
   8   4   9      204.88      228.04     14.11 o 
   9   4   9      590.54      629.60     43.38 o 
  10   4   9      148.06      150.30     13.57 o 
  11   4   9      431.53      487.27     36.41 o 
 -14   5   9        0.05       -8.82      8.82 o 
 -13   5   9       54.53       56.42      9.07 o 
 -12   5   9       22.64       23.11      7.81 o 
 -11   5   9       52.82       58.11     11.75 o 
 -10   5   9        8.13       12.11      6.57 o 
  -9   5   9       61.21       59.29      7.06 o 
  -8   5   9      136.60      127.58      9.12 o 
  -7   5   9      304.62      313.39     13.49 o 
  -6   5   9       19.14       13.97      6.93 o 
  -5   5   9      236.60      247.48     15.51 o 
  -4   5   9      161.79      147.15      9.09 o 
  -3   5   9      859.55      840.49     24.56 o 
  -2   5   9       90.96       94.80      8.29 o 
  -1   5   9      451.67      441.64     15.66 o 
   0   5   9       72.50       71.61      8.04 o 
   1   5   9      842.25      884.52     25.56 o 
   2   5   9       11.11       22.53      7.84 o 
   3   5   9      573.86      598.41     38.06 o 
   4   5   9      457.61      472.89     17.57 o 
   5   5   9      562.46      576.34     20.03 o 
   6   5   9      267.71      266.57     14.87 o 
   7   5   9      484.49      468.77     33.74 o 
   8   5   9      454.37      443.40     20.23 o 
   9   5   9      192.74      188.61     22.49 o 
  10   5   9      254.98      296.83     17.58 o 
 -12   6   9      242.15      254.51     11.72 o 
 -11   6   9       34.89       51.24      8.37 o 
 -10   6   9      411.80      427.15     20.69 o 
  -9   6   9        1.09       -0.58      7.93 o 
  -8   6   9      386.55      383.22     14.37 o 
  -7   6   9       13.19       12.21      6.70 o 
  -6   6   9      554.97      565.87     24.12 o 
  -5   6   9       72.35       70.20      9.46 o 
  -4   6   9      447.05      426.95     29.82 o 
  -3   6   9       10.33        4.34      7.95 o 
  -2   6   9      182.90      184.92     19.65 o 
  -1   6   9      192.15      195.44     11.40 o 
   0   6   9      365.97      359.56     15.41 o 
   1   6   9        2.48       -6.98      8.30 o 
   2   6   9       45.24       43.47      9.00 o 
   3   6   9      314.45      328.09     15.00 o 
   4   6   9        4.91       10.26      9.25 o 
   5   6   9      272.93      267.43     14.27 o 
   6   6   9       47.99       78.21     12.10 o 
   7   6   9      145.35      133.85     13.62 o 
   8   6   9       42.56       47.15     12.30 o 
  -9   7   9        6.06        9.37     12.87 o 
  -8   7   9       39.54       51.17     10.67 o 
  -7   7   9       76.34       73.37     10.01 o 
  -6   7   9       10.60        3.40      8.81 o 
  -5   7   9       18.99        9.94      7.84 o 
  -4   7   9        2.86        6.24      7.70 o 
  -3   7   9       43.47       36.53      9.35 o 
  -2   7   9       12.99        6.12      7.89 o 
  -1   7   9       62.93       55.95      8.71 o 
   0   7   9      106.59      100.87      9.38 o 
   1   7   9      212.60      193.52     11.25 o 
   2   7   9       72.73       57.52      9.23 o 
   3   7   9       60.32       64.91     13.91 o 
   4   7   9        7.37       17.14     11.28 o 
 -18   0  10      286.14      263.47     23.56 o 
 -17   0  10      445.94      492.82     25.65 o 
 -16   0  10      239.96      275.00     18.13 o 
 -15   0  10      104.14       78.46     12.08 o 
 -14   0  10     1049.92     1096.41     39.21 o 
 -13   0  10      589.64      576.08     24.32 o 
 -12   0  10      687.47      721.30     27.57 o 
 -11   0  10      575.12      564.47     42.04 o 
 -10   0  10      770.53      779.46     28.30 o 
  -9   0  10     1620.26     1659.91     52.58 o 
  -8   0  10     2700.77     2839.88     86.18 o 
  -7   0  10       14.97        8.65      4.62 o 
  -6   0  10     1257.46     1288.94     64.80 o 
  -5   0  10        3.06        0.13      6.89 o 
  -4   0  10     1561.90     1570.65    112.19 o 
  -3   0  10        6.70       11.39      8.30 o 
  -2   0  10     1274.45     1325.57     47.39 o 
  -1   0  10      210.70      227.53     13.46 o 
   0   0  10     3989.81     4050.28    250.35 o 
   1   0  10      899.09      884.68     44.18 o 
   2   0  10       90.33       88.36     11.25 o 
   3   0  10     4096.41     4192.02    286.76 o 
   4   0  10      533.72      556.48     49.53 o 
   5   0  10       43.91       40.71      6.93 o 
   6   0  10     1221.00     1271.34     96.93 o 
   7   0  10      360.53      315.02     14.17 o 
   8   0  10     1576.64     1549.64     63.19 o 
   9   0  10      127.99      116.29     10.58 o 
  10   0  10     1053.40     1043.08     37.75 o 
  11   0  10      213.68      198.66     13.44 o 
  12   0  10      385.96      440.21     19.88 o 
  13   0  10        6.46        2.14     16.06 o 
 -18   1  10        1.48      -12.81     13.66 o 
 -17   1  10        8.13        2.09      9.67 o 
 -16   1  10       21.08        5.16      9.08 o 
 -15   1  10       94.67      116.05     10.74 o 
 -14   1  10      160.92      159.66     15.36 o 
 -13   1  10      143.22      171.44      9.61 o 
 -12   1  10      659.00      626.08     17.88 o 
 -11   1  10        8.13        8.18      5.94 o 
 -10   1  10      559.71      580.32     16.27 o 
  -9   1  10       10.44       17.71      4.50 o 
  -8   1  10      115.42      112.22      5.20 o 
  -7   1  10      621.41      619.64     13.67 o 
  -6   1  10      231.83      225.81     12.00 o 
  -5   1  10     1266.45     1199.66     46.86 o 
  -4   1  10      154.04      120.08      8.86 o 
  -3   1  10     2185.37     2064.84     51.75 o 
  -2   1  10       64.06       53.42      6.63 o 
  -1   1  10     2460.31     2259.47     79.94 o 
   0   1  10      445.13      430.41     14.82 o 
   1   1  10     2127.08     2049.92     56.36 o 
   2   1  10      915.39      901.19     31.44 o 
   3   1  10     2552.84     2541.49     90.35 o 
   4   1  10       87.15       89.57      5.65 o 
   5   1  10     1996.82     1986.50     72.15 o 
   6   1  10       57.43       66.12      6.75 o 
   7   1  10     1164.73     1152.12     38.69 o 
   8   1  10      155.10      136.76      8.65 o 
   9   1  10     1203.15     1081.05     37.08 o 
  10   1  10       33.90       58.21      8.80 o 
  11   1  10      988.22      956.40     31.05 o 
  12   1  10      146.80      149.02     13.25 o 
  13   1  10      444.44      510.87     23.10 o 
 -17   2  10      277.94      314.27     19.30 o 
 -16   2  10       18.40       16.98     11.65 o 
 -15   2  10       28.44       19.99      9.10 o 
 -14   2  10      184.60      229.28     12.60 o 
 -13   2  10       14.49        6.86      7.72 o 
 -12   2  10      725.90      748.50     22.31 o 
 -11   2  10      347.24      329.07     13.20 o 
 -10   2  10      322.22      296.86     10.17 o 
  -9   2  10      539.24      532.56     18.78 o 
  -8   2  10     1214.68     1194.16     25.76 o 
  -7   2  10        3.59        0.85      3.91 o 
  -6   2  10     1021.12     1019.68     24.19 o 
  -5   2  10       19.45       17.05      9.91 o 
  -4   2  10     1159.87     1143.94     52.21 o 
  -3   2  10        0.74       -3.34      4.89 o 
  -2   2  10      925.97      876.28     23.16 o 
  -1   2  10       31.63       23.06      9.91 o 
   0   2  10     2442.99     2406.63     87.02 o 
   1   2  10       46.96       39.75     11.64 o 
   2   2  10       62.68       61.12      4.26 o 
   3   2  10      813.64      818.70     20.10 o 
   4   2  10      473.12      463.55     12.70 o 
   5   2  10        2.87        3.91      5.14 o 
   6   2  10      614.58      631.88     22.42 o 
   7   2  10       22.55       18.56      6.43 o 
   8   2  10      354.56      374.93     13.39 o 
   9   2  10       97.09       89.29      8.34 o 
  10   2  10      393.83      375.45     17.80 o 
  11   2  10      110.64      100.19     11.92 o 
  12   2  10      204.83      187.76     14.39 o 
 -16   3  10        0.44        5.76     10.24 o 
 -15   3  10        6.22        3.39      9.70 o 
 -14   3  10        9.13        0.81      8.84 o 
 -13   3  10      229.90      260.56     12.89 o 
 -12   3  10      141.90      146.22     10.19 o 
 -11   3  10        2.04        5.26      5.91 o 
 -10   3  10        2.34        6.80      5.54 o 
  -9   3  10      160.07      153.08      7.25 o 
  -8   3  10       39.73       30.75      8.12 o 
  -7   3  10        7.87       12.96      5.35 o 
  -6   3  10      185.37      169.29      8.03 o 
  -5   3  10      250.37      217.99     11.24 o 
  -4   3  10      187.27      154.69      7.54 o 
  -3   3  10       46.37       43.77      6.85 o 
  -2   3  10        0.24       -1.09      8.40 o 
  -1   3  10      138.70      119.87      6.54 o 
   0   3  10       20.08       14.87      4.59 o 
   1   3  10      174.55      172.97      8.25 o 
   2   3  10        1.24        3.10      6.59 o 
   3   3  10     1565.84     1555.46     39.44 o 
   4   3  10        6.07        0.05      5.95 o 
   5   3  10      364.91      345.62     19.01 o 
   6   3  10       13.94        3.66      7.03 o 
   7   3  10      275.89      290.04     14.40 o 
   8   3  10       71.37       64.21     10.42 o 
   9   3  10      342.49      323.63     16.23 o 
  10   3  10        7.42       15.63     17.94 o 
  11   3  10      137.22      129.39     13.25 o 
 -15   4  10        8.05        8.59     10.05 o 
 -14   4  10        1.63        2.79      9.49 o 
 -13   4  10      162.04      168.25     11.98 o 
 -12   4  10      223.83      235.40     13.11 o 
 -11   4  10      159.24      144.78      8.32 o 
 -10   4  10        0.23        5.14      5.99 o 
  -9   4  10       74.21       66.90      6.77 o 
  -8   4  10       60.43       45.90      7.25 o 
  -7   4  10        1.90        3.36      7.36 o 
  -6   4  10        9.76       12.67      6.29 o 
  -5   4  10       32.35       25.85      6.31 o 
  -4   4  10        3.35        5.40      5.57 o 
  -3   4  10       25.51       21.97      7.44 o 
  -2   4  10       30.18       17.33      7.91 o 
  -1   4  10       45.13       39.74      6.22 o 
   0   4  10       55.19       37.65      6.39 o 
   1   4  10       94.17       83.35     13.59 o 
   2   4  10        2.19        2.96      7.25 o 
   3   4  10       28.63       35.75      7.39 o 
   4   4  10       41.94       36.41      7.69 o 
   5   4  10        2.97       -1.51      7.59 o 
   6   4  10      226.53      206.02     13.54 o 
   7   4  10       16.57       37.13     10.04 o 
   8   4  10        3.96       -4.27      9.99 o 
   9   4  10       12.42       11.46     11.13 o 
  10   4  10        7.19        7.36     11.43 o 
 -13   5  10        1.86        4.04     10.54 o 
 -12   5  10       46.11       55.27     10.41 o 
 -11   5  10       14.23       23.81      9.43 o 
 -10   5  10      136.70      158.94      8.93 o 
  -9   5  10       22.58        7.93      7.62 o 
  -8   5  10       27.91       27.10     10.81 o 
  -7   5  10       34.22       31.24      7.51 o 
  -6   5  10       12.65       14.70     11.56 o 
  -5   5  10        0.53        5.70      7.08 o 
  -4   5  10        4.97        4.48      6.94 o 
  -3   5  10       55.51       65.08      7.91 o 
  -2   5  10        1.65        7.28      6.94 o 
  -1   5  10        2.04        1.59      7.14 o 
   0   5  10       36.46       38.02      7.81 o 
   1   5  10        6.50       -0.80      7.39 o 
   2   5  10        0.59       -1.09      7.74 o 
   3   5  10        0.93       -2.49      7.99 o 
   4   5  10       29.26       34.55      8.86 o 
   5   5  10       20.29       10.90     10.14 o 
   6   5  10        1.26      -12.85     12.85 o 
   7   5  10      108.78      127.75     20.35 o 
   8   5  10       15.45       -3.29     14.19 o 
 -11   6  10        1.95        5.68     13.70 o 
 -10   6  10       80.73      118.57     14.83 o 
  -9   6  10        5.41       24.96     12.84 o 
  -8   6  10       16.39       23.94      8.57 o 
  -7   6  10       11.42        8.11      8.22 o 
  -6   6  10      168.77      174.34     16.72 o 
  -5   6  10       81.08       67.13      9.13 o 
  -4   6  10      140.06      166.56     17.30 o 
  -3   6  10       62.86       63.94      9.18 o 
  -2   6  10       27.67       45.44      8.72 o 
  -1   6  10        0.59        7.61      8.32 o 
   0   6  10       41.94       62.26      9.68 o 
   1   6  10       34.05       36.91      9.25 o 
   2   6  10      113.23      105.32     10.60 o 
   3   6  10        0.41       -9.24      9.24 o 
   4   6  10       44.81       49.82     10.27 o 
   5   6  10        6.17       -1.89     10.90 o 
   6   6  10       10.22       -2.51     11.51 o 
  -6   7  10        6.97       -2.51     14.55 o 
  -5   7  10       78.04       72.38     12.90 o 
  -4   7  10       40.84       31.14      9.80 o 
  -3   7  10      173.50      173.94     12.37 o 
  -2   7  10        6.79        6.13      9.43 o 
  -1   7  10       74.29      102.76     11.08 o 
   0   7  10       65.54       62.86     11.09 o 
   1   7  10      126.17      137.03     13.87 o 
 -17   1  11        1.08        0.89      9.85 o 
 -16   1  11        1.85        0.13      9.47 o 
 -15   1  11       14.74        6.84      8.87 o 
 -14   1  11        4.97        4.10      7.62 o 
 -13   1  11        3.45        9.30      7.14 o 
 -12   1  11        2.01       -2.64      6.21 o 
 -11   1  11       80.75       77.40      6.93 o 
 -10   1  11        0.92        4.21      5.29 o 
  -9   1  11        3.50       12.37      4.25 o 
  -8   1  11      250.17      236.80     11.83 o 
  -7   1  11       35.74       35.24      8.03 o 
  -6   1  11      109.49      107.46     12.03 o 
  -5   1  11       93.83       79.38     13.16 o 
  -4   1  11      586.81      536.29     55.16 o 
  -3   1  11       12.16       11.69      6.36 o 
  -2   1  11      362.36      335.60     15.11 o 
  -1   1  11        1.28       -3.42      6.12 o 
   0   1  11      395.25      397.40     15.07 o 
   1   1  11        6.62        2.14      6.85 o 
   2   1  11       22.50       18.28      4.24 o 
   3   1  11       35.83       36.55      8.55 o 
   4   1  11      166.28      161.21      7.18 o 
   5   1  11      334.25      361.36     14.87 o 
   6   1  11        0.56        1.31      6.29 o 
   7   1  11      143.19      145.83      8.74 o 
   8   1  11       10.29       10.05      7.40 o 
   9   1  11      147.21      150.16     15.96 o 
  10   1  11       10.91       11.25      8.04 o 
  11   1  11       98.91      121.95     10.19 o 
 -16   2  11       22.40       22.11     10.82 o 
 -15   2  11      251.37      276.92     14.13 o 
 -14   2  11        3.28        6.47      8.32 o 
 -13   2  11       41.54       49.16      8.68 o 
 -12   2  11       54.92       70.39      8.55 o 
 -11   2  11      228.56      267.52     11.94 o 
 -10   2  11        3.68        6.22      5.12 o 
  -9   2  11      466.21      456.70     15.07 o 
  -8   2  11      335.60      363.20     12.41 o 
  -7   2  11        4.20       -1.32      9.00 o 
  -6   2  11      305.20      253.76     15.48 o 
  -5   2  11      199.44      187.96     13.50 o 
  -4   2  11      158.46      183.45     17.67 o 
  -3   2  11       13.32       19.81      8.88 o 
  -2   2  11      534.47      548.42     66.94 o 
  -1   2  11      598.60      626.39     42.84 o 
   0   2  11       15.96       -0.99      8.88 o 
   1   2  11       25.03       23.99      9.78 o 
   2   2  11      821.95      823.29     30.99 o 
   3   2  11       20.24        8.09     10.59 o 
   4   2  11      143.66      151.84      8.04 o 
   5   2  11       15.24       10.05      5.69 o 
   6   2  11      415.27      435.22     23.19 o 
   7   2  11      137.82      133.12      8.79 o 
   8   2  11      179.10      195.57     10.25 o 
   9   2  11       92.80      101.16      9.26 o 
  10   2  11      219.06      252.00     15.30 o 
  11   2  11       15.60       40.22     11.89 o 
 -15   3  11        6.16       -9.59      9.59 o 
 -14   3  11      178.00      180.23     13.45 o 
 -13   3  11        9.14        5.48      9.37 o 
 -12   3  11        4.13       11.66      7.89 o 
 -11   3  11       10.25        5.94      5.98 o 
 -10   3  11       14.75       22.02      6.57 o 
  -9   3  11        4.64        4.86      7.50 o 
  -8   3  11      121.29      127.32      8.55 o 
  -7   3  11       78.91       74.48      6.41 o 
  -6   3  11      269.53      256.98     21.15 o 
  -5   3  11      224.67      218.74     14.42 o 
  -4   3  11     1043.30      979.54     35.92 o 
  -3   3  11      369.69      355.79     18.78 o 
  -2   3  11      589.08      601.79     35.88 o 
  -1   3  11      392.58      393.40     21.00 o 
   0   3  11     1073.06     1016.95     62.92 o 
   1   3  11      229.38      243.64     24.63 o 
   2   3  11      253.99      290.47     12.19 o 
   3   3  11      660.32      706.03     21.02 o 
   4   3  11      700.33      715.66     21.28 o 
   5   3  11      652.27      722.15     22.01 o 
   6   3  11      162.31      185.78     18.69 o 
   7   3  11      972.99      973.40     72.56 o 
   8   3  11       94.45       77.90     10.81 o 
   9   3  11      369.08      378.57     26.51 o 
  10   3  11       40.90       42.17     11.67 o 
 -14   4  11      115.59      127.83     11.95 o 
 -13   4  11      392.98      398.44     23.10 o 
 -12   4  11       22.27       25.48      9.29 o 
 -11   4  11      407.13      433.40     13.95 o 
 -10   4  11       77.14       84.72      9.62 o 
  -9   4  11      435.90      420.16     15.82 o 
  -8   4  11      275.51      293.30     12.62 o 
  -7   4  11      228.74      237.26     11.15 o 
  -6   4  11      581.94      554.10     18.52 o 
  -5   4  11      396.35      375.03     26.46 o 
  -4   4  11       36.63       40.30      6.16 o 
  -3   4  11       44.26       58.39     11.99 o 
  -2   4  11      279.05      296.09     11.65 o 
  -1   4  11      543.59      564.69     17.79 o 
   0   4  11      177.86      207.10     15.56 o 
   1   4  11        7.06        4.20      6.96 o 
   2   4  11      181.50      188.40      9.93 o 
   3   4  11        3.85        5.44      7.20 o 
   4   4  11      273.09      312.77     14.04 o 
   5   4  11        5.59        5.02      8.33 o 
   6   4  11      318.94      350.74     44.45 o 
   7   4  11       11.38       -4.44     10.20 o 
   8   4  11      303.47      375.14     37.22 o 
   9   4  11      124.74      161.79     16.06 o 
 -12   5  11       29.36       51.20     10.47 o 
 -11   5  11       50.28       43.48     12.50 o 
 -10   5  11       30.80       48.13     11.60 o 
  -9   5  11       14.32       24.48      8.22 o 
  -8   5  11       52.36       56.13      8.56 o 
  -7   5  11       31.74       38.15      7.85 o 
  -6   5  11      239.33      223.98     11.36 o 
  -5   5  11       29.10       37.82      7.80 o 
  -4   5  11      343.02      317.00     13.51 o 
  -3   5  11      236.60      233.84     19.73 o 
  -2   5  11      250.55      241.42     11.57 o 
  -1   5  11      335.21      378.73     27.36 o 
   0   5  11      466.67      470.96     17.08 o 
   1   5  11      326.81      348.51     15.02 o 
   2   5  11      496.05      495.43     18.38 o 
   3   5  11      365.49      351.42     15.34 o 
   4   5  11      331.13      331.82     15.27 o 
   5   5  11      159.69      156.23     12.73 o 
   6   5  11      116.34      109.91     12.22 o 
   7   5  11      582.04      616.47     58.37 o 
  -9   6  11      113.85      145.22     18.47 o 
  -8   6  11       18.18        8.13     13.36 o 
  -7   6  11       36.81       32.08      9.29 o 
  -6   6  11       45.13       31.78      8.98 o 
  -5   6  11       42.22       43.47     16.18 o 
  -4   6  11       66.90       63.59      9.40 o 
  -3   6  11        2.58       -3.79      8.40 o 
  -2   6  11      190.26      195.95     13.01 o 
  -1   6  11       47.21       51.51      9.46 o 
   0   6  11      155.99      161.62     13.48 o 
   1   6  11       18.37       14.79      9.77 o 
   2   6  11       48.91       60.22     10.42 o 
   3   6  11        2.15        4.25      9.39 o 
   4   6  11      256.23      275.78     24.63 o 
 -16   0  12       41.62       48.91     13.36 o 
 -15   0  12       83.59       95.91     15.80 o 
 -14   0  12       56.04       58.36     12.06 o 
 -13   0  12      519.94      595.84     25.42 o 
 -12   0  12        9.47       92.24     38.82 o 
 -11   0  12      311.51      349.52     22.22 o 
 -10   0  12       52.56       55.94     12.32 o 
  -9   0  12      555.43      616.36     47.12 o 
  -8   0  12      215.50      228.66     28.92 o 
  -7   0  12      947.93     1051.18     66.94 o 
  -6   0  12        3.68       16.56     13.12 o 
  -5   0  12      329.96      336.13     34.81 o 
  -4   0  12      230.03      204.95     13.66 o 
  -3   0  12      825.31      760.53     44.18 o 
  -2   0  12       56.46       42.82      9.78 o 
  -1   0  12      219.01      224.81     14.67 o 
   0   0  12        3.01        7.58      9.23 o 
   1   0  12      307.03      309.52     20.88 o 
   2   0  12      572.70      486.77     26.77 o 
   3   0  12      397.55      360.39     23.56 o 
   4   0  12      335.80      327.72     22.49 o 
   5   0  12      464.55      451.96     26.77 o 
   6   0  12        6.46        8.03     13.92 o 
   7   0  12      662.53      726.63     29.99 o 
   8   0  12       62.89       68.79     10.28 o 
   9   0  12      567.19      639.70     24.15 o 
  10   0  12      147.55      145.96     13.03 o 
 -16   1  12        1.75       -9.27      9.55 o 
 -15   1  12       39.16       46.42     12.20 o 
 -14   1  12      103.87      109.20      9.79 o 
 -13   1  12      182.66      189.33     10.10 o 
 -12   1  12        5.87        8.41      6.47 o 
 -11   1  12        9.27       13.54      5.91 o 
 -10   1  12      463.67      483.04     18.28 o 
  -9   1  12       24.24       23.26      5.56 o 
  -8   1  12      212.41      208.45     28.37 o 
  -7   1  12       33.23       24.58     11.50 o 
  -6   1  12     1393.67     1311.78     39.43 o 
  -5   1  12      385.99      323.70     23.29 o 
  -4   1  12     1241.81     1147.46     40.81 o 
  -3   1  12        0.31       -1.85      7.03 o 
  -2   1  12     1727.29     1619.97     61.36 o 
  -1   1  12        8.43       14.71      7.88 o 
   0   1  12      465.74      430.83     21.27 o 
   1   1  12      619.44      588.29     33.27 o 
   2   1  12     1357.61     1285.43     43.09 o 
   3   1  12       49.28       47.50      8.36 o 
   4   1  12     1867.96     1704.61     50.55 o 
   5   1  12      533.68      531.36     25.28 o 
   6   1  12      627.44      627.37     34.53 o 
   7   1  12      346.05      345.61     13.27 o 
   8   1  12      396.19      378.75     14.30 o 
   9   1  12      187.23      199.84      9.51 o 
  10   1  12      167.81      196.98     10.43 o 
 -15   2  12      177.53      169.12     12.01 o 
 -14   2  12        7.52       12.65      8.89 o 
 -13   2  12      292.56      313.11     13.40 o 
 -12   2  12       17.62       20.47      7.77 o 
 -11   2  12      251.22      272.29     11.87 o 
 -10   2  12       27.83       16.30      7.04 o 
  -9   2  12      134.01      102.22     25.70 o 
  -8   2  12       20.38       15.33      9.63 o 
  -7   2  12      622.31      553.06     24.31 o 
  -6   2  12        0.01       14.57      9.90 o 
  -5   2  12        6.91        4.15      9.48 o 
  -4   2  12      125.61      122.28     12.60 o 
  -3   2  12      183.87      170.79     13.62 o 
  -2   2  12        5.97       14.33     12.32 o 
  -1   2  12      329.14      331.09     47.66 o 
   0   2  12       27.53       17.91     17.40 o 
   1   2  12        9.10        0.09     10.05 o 
   2   2  12      369.69      346.96     28.26 o 
   3   2  12      233.95      206.22     14.15 o 
   4   2  12      319.66      342.57     15.03 o 
   5   2  12      207.36      204.52     14.90 o 
   6   2  12       27.79       30.74     10.90 o 
   7   2  12      407.00      394.02     18.67 o 
   8   2  12       22.19       18.45     10.96 o 
   9   2  12      333.62      321.83     25.17 o 
 -14   3  12       56.17       41.53     10.55 o 
 -13   3  12      182.72      178.27     11.50 o 
 -12   3  12      182.65      167.12      8.74 o 
 -11   3  12        0.69       -8.23      8.23 o 
 -10   3  12      154.77      150.63     17.94 o 
  -9   3  12      127.43      123.83     13.07 o 
  -8   3  12       46.54       38.07     10.67 o 
  -7   3  12       11.79       -1.33     10.01 o 
  -6   3  12      123.84      115.71     13.31 o 
  -5   3  12        1.38        0.93     10.68 o 
  -4   3  12      486.22      430.34     21.42 o 
  -3   3  12       29.68       40.13     11.22 o 
  -2   3  12      601.49      544.77     24.87 o 
  -1   3  12        5.43        4.07     11.27 o 
   0   3  12      422.52      431.81     37.22 o 
   1   3  12       14.67       18.88     11.57 o 
   2   3  12      344.94      313.02     34.54 o 
   3   3  12        8.47       13.00     15.53 o 
   4   3  12      108.43       96.66     13.86 o 
   5   3  12        2.93      -10.21     12.61 o 
   6   3  12      137.79      139.23     19.28 o 
   7   3  12      100.09       76.04     19.81 o 
   8   3  12        5.41       71.76     19.81 o 
 -13   4  12       22.73       10.61      9.51 o 
 -12   4  12        3.17        0.60     13.39 o 
 -11   4  12       16.56       10.09     25.97 o 
 -10   4  12        0.01      -11.96     16.33 o 
  -9   4  12       11.12        6.83     11.26 o 
  -8   4  12       81.49       79.08     20.62 o 
  -7   4  12       57.04       36.63     12.11 o 
  -6   4  12       21.67        5.61     21.96 o 
  -5   4  12       18.47       10.17     11.50 o 
  -4   4  12       31.29       33.45     16.33 o 
  -3   4  12       26.38        4.47     11.34 o 
  -2   4  12      108.38       98.11     19.01 o 
  -1   4  12      214.99      171.42     22.49 o 
   0   4  12      255.27      239.40     17.76 o 
   1   4  12       26.18       35.96     14.46 o 
   2   4  12       42.50       24.58     12.97 o 
   3   4  12       63.15       59.04     14.03 o 
   4   4  12       10.58       10.60     13.51 o 
   5   4  12        0.29       -8.03     17.14 o 
   6   4  12        1.70      -16.60     17.14 o 
   7   4  12        9.83        0.00     18.21 o 
 -10   5  12        9.92       -5.35     31.06 o 
  -9   5  12        2.23       -5.83     19.55 o 
  -8   5  12        0.27        3.13     23.56 o 
  -7   5  12        0.55       -4.98     11.88 o 
  -6   5  12       48.45       77.41     12.95 o 
  -5   5  12        0.14       10.61     12.85 o 
  -4   5  12       41.62       62.52     18.74 o 
  -3   5  12        3.88       -5.00     13.92 o 
  -2   5  12       53.22       62.55     20.35 o 
  -1   5  12       26.65       21.02     13.92 o 
   0   5  12        1.19        4.01     13.43 o 
   1   5  12       20.04       13.04     13.29 o 
   2   5  12       20.92       45.16     15.00 o 
   3   5  12        6.37        5.65     14.16 o 
   4   5  12        1.33        2.14     17.67 o 
  -6   6  12        0.07      -13.18     13.18 o 
  -5   6  12        8.51        7.01     12.90 o 
  -4   6  12        0.00      -15.60     29.99 o 
  -3   6  12        4.68       20.27     13.80 o 
  -2   6  12       23.90       29.02     13.98 o 
  -1   6  12        9.68       -4.01     19.01 o 
   0   6  12      121.39      112.99     20.35 o 
 -15   1  13       16.08        8.03     13.92 o 
 -14   1  13        0.65       -6.43     26.24 o 
 -13   1  13       70.62      105.49     29.45 o 
 -12   1  13        0.18       26.77     24.63 o 
 -11   1  13        0.52        7.37     16.23 o 
 -10   1  13        0.28       -7.60     14.95 o 
  -9   1  13        1.17       -4.29     14.92 o 
  -8   1  13       26.06       28.87     10.32 o 
  -7   1  13      138.64      125.36     18.47 o 
  -6   1  13        8.15       17.57     17.67 o 
  -5   1  13        0.46       -0.66     20.08 o 
  -4   1  13       76.28       98.10     13.39 o 
  -3   1  13       27.08       23.97      7.91 o 
  -2   1  13       93.34       84.31      9.01 o 
  -1   1  13       39.18       39.70      8.56 o 
   0   1  13      459.76      455.49     17.28 o 
   1   1  13       38.27       44.39      8.68 o 
   2   1  13       62.33       55.18      9.12 o 
   3   1  13      112.67       87.63     21.69 o 
   4   1  13      285.32      292.69     18.74 o 
   5   1  13        0.43        1.34     11.51 o 
   6   1  13       57.91       52.05     12.58 o 
   7   1  13       41.50       33.08     13.39 o 
   8   1  13       23.00        8.20     11.92 o 
 -14   2  13       32.96       30.49     12.50 o 
 -13   2  13        7.62        5.90     11.11 o 
 -12   2  13       42.14       56.95     16.33 o 
 -11   2  13       25.08       -1.07     25.17 o 
 -10   2  13       58.36       54.32     12.85 o 
  -9   2  13      243.97      226.98     15.85 o 
  -8   2  13       56.27       53.91     11.50 o 
  -7   2  13       31.56       49.05     11.87 o 
  -6   2  13      139.06      117.88     19.55 o 
  -5   2  13       25.55       26.45     10.80 o 
  -4   2  13       10.02        9.59     10.44 o 
  -3   2  13        5.91       -2.96     10.74 o 
  -2   2  13        2.31        8.21     13.66 o 
  -1   2  13       72.02       95.64     24.37 o 
   0   2  13       20.20       27.92     18.47 o 
   1   2  13      121.37      122.38     14.11 o 
   2   2  13        0.57      -11.67     11.67 o 
   3   2  13      226.29      212.94     18.89 o 
   4   2  13        0.32       -6.09      8.95 o 
   5   2  13       79.08      103.08     11.35 o 
   6   2  13       58.89       66.65     12.10 o 
   7   2  13      195.84      188.29     14.71 o 
 -13   3  13       45.22       54.95     24.10 o 
 -12   3  13       30.19       40.20     12.70 o 
 -11   3  13       20.13       21.50     11.67 o 
 -10   3  13      127.38      115.17     31.33 o 
  -9   3  13       12.67       12.06     10.71 o 
  -8   3  13      109.45      111.15     13.11 o 
  -7   3  13      568.80      518.09     25.68 o 
  -6   3  13      153.89      181.13     19.55 o 
  -5   3  13      190.82      153.07     14.75 o 
  -4   3  13      466.76      441.21     22.86 o 
  -3   3  13      420.88      418.38     22.60 o 
  -2   3  13      188.22      189.21     19.01 o 
  -1   3  13        2.85       11.37     18.47 o 
   0   3  13      385.59      386.09     21.97 o 
   1   3  13      140.26      136.89     23.83 o 
   2   3  13      322.40      331.47     20.67 o 
   3   3  13       59.43       31.20     14.46 o 
   4   3  13      494.17      491.86     27.54 o 
   5   3  13        2.44       13.92     18.21 o 
   6   3  13      340.08      355.57     26.77 o 
 -11   4  13       31.92       50.44     12.81 o 
 -10   4  13       28.95        8.64     16.06 o 
  -9   4  13       35.92       37.90     12.81 o 
  -8   4  13       86.23       99.75     18.47 o 
  -7   4  13      100.01      106.57     14.11 o 
  -6   4  13        5.13        3.45     11.54 o 
  -5   4  13       52.73       65.01     23.56 o 
  -4   4  13        1.79       -1.37     12.35 o 
  -3   4  13      105.21      129.09     15.60 o 
  -2   4  13      111.72      123.41     26.51 o 
  -1   4  13       58.30       74.92     14.52 o 
   0   4  13        4.10        4.23     19.01 o 
   1   4  13      178.19      175.24     26.77 o 
   2   4  13        0.91       19.33     14.64 o 
   3   4  13      393.67      462.69     26.42 o 
   4   4  13        7.95      -14.36     14.36 o 
  -8   5  13       48.36       60.67     14.22 o 
  -7   5  13      113.47      124.07     16.21 o 
  -6   5  13      223.47      254.55     19.38 o 
  -5   5  13      187.24      171.41     16.66 o 
  -4   5  13      321.03      280.38     20.60 o 
  -3   5  13      219.96      217.25     27.58 o 
  -2   5  13      183.41      184.41     18.10 o 
  -1   5  13       94.66       74.94     15.78 o 
   0   5  13       52.47       62.17     33.47 o 
   1   5  13       37.69       26.16     22.22 o 
 -13   0  14        4.41       16.06     24.63 o 
 -12   0  14      168.48      183.68     33.74 o 
 -11   0  14        2.22       -0.54     23.56 o 
 -10   0  14      204.15      170.29     30.52 o 
  -9   0  14       12.39       -2.68     21.96 o 
  -8   0  14      228.23      239.37     33.74 o 
  -7   0  14      252.96      174.04     29.99 o 
  -6   0  14        7.54       10.45     10.98 o 
  -5   0  14      147.72      151.66     14.26 o 
  -4   0  14       16.30       32.40     11.57 o 
  -3   0  14       51.65       84.86     16.06 o 
  -2   0  14      265.12      299.70     18.39 o 
  -1   0  14        5.72      -11.25     13.39 o 
   0   0  14       67.78       69.08     16.60 o 
   1   0  14      256.97      229.19     20.35 o 
   2   0  14      364.08      303.09     23.56 o 
   3   0  14      586.41      511.40     31.06 o 
   4   0  14      224.01      245.79     23.03 o 
   5   0  14       85.08      102.82     19.28 o 
   6   0  14      413.85      383.42     26.77 o 
 -13   1  14        6.57        6.96     27.85 o 
 -12   1  14       63.09       57.30     27.85 o 
 -11   1  14       36.38       25.70     25.70 o 
 -10   1  14       37.22       19.81     25.70 o 
  -9   1  14      528.85      429.47     44.45 o 
  -8   1  14       14.00       18.17     11.22 o 
  -7   1  14      252.51      229.99     23.56 o 
  -6   1  14       93.57       84.12     13.43 o 
  -5   1  14      571.33      525.87     29.45 o 
  -4   1  14        2.30        3.09     11.84 o 
  -3   1  14      540.56      511.01     55.42 o 
  -2   1  14      235.07      217.09     18.60 o 
  -1   1  14      352.37      343.79     47.33 o 
   0   1  14      209.72      217.68     12.73 o 
   1   1  14      449.32      430.19     20.24 o 
   2   1  14       71.92       81.89     11.92 o 
   3   1  14      224.74      222.43     18.74 o 
   4   1  14       59.76       41.94     11.92 o 
   5   1  14      315.43      331.01     18.47 o 
   6   1  14       80.26       69.37     12.81 o 
 -12   2  14       84.29       93.18     31.59 o 
 -11   2  14        5.15        8.57     27.85 o 
 -10   2  14       10.35       17.32     12.30 o 
  -9   2  14        0.05       -2.14     10.97 o 
  -8   2  14      172.61      160.39     15.54 o 
  -7   2  14        4.20        8.04     12.06 o 
  -6   2  14       20.65       37.16     26.24 o 
  -5   2  14      117.87      105.06     14.99 o 
  -4   2  14      114.54      145.84     22.22 o 
  -3   2  14        3.28      -11.13     11.91 o 
  -2   2  14      206.78      185.03     16.60 o 
  -1   2  14        1.87       -1.46     29.45 o 
   0   2  14       24.44       31.43     13.77 o 
   1   2  14       90.61       97.24     15.55 o 
   2   2  14      249.45      233.15     19.20 o 
   3   2  14      161.53      157.78     55.42 o 
   4   2  14      227.23      199.38     19.02 o 
   5   2  14       46.91       54.62     18.21 o 
 -11   3  14       27.33        6.39     12.59 o 
 -10   3  14        2.24        1.51     15.26 o 
  -9   3  14      120.05      121.71     14.85 o 
  -8   3  14       88.62       62.84     13.79 o 
  -7   3  14       97.36      100.10     18.74 o 
  -6   3  14       20.55        7.72     12.72 o 
  -5   3  14      120.11       83.14     14.88 o 
  -4   3  14        0.40        3.02     13.08 o 
  -3   3  14       79.18       69.38     14.40 o 
  -2   3  14       18.08       30.40     13.36 o 
  -1   3  14       18.65       42.13     19.01 o 
   0   3  14      236.49      241.11     21.42 o 
   1   3  14      197.76      158.86     17.35 o 
   2   3  14       83.36       81.37     27.58 o 
   3   3  14        1.30      -11.85     14.16 o 
   4   3  14        1.02        3.39     22.22 o 
  -8   4  14        7.54       15.49     13.50 o 
  -7   4  14       36.58       53.22     33.74 o 
  -6   4  14        0.39        3.47     13.84 o 
  -5   4  14       45.66       39.83     14.94 o 
  -4   4  14       41.10       36.12     14.88 o 
  -3   4  14        0.13       -0.51     13.50 o 
  -2   4  14       10.05       -8.02     16.06 o 
  -1   4  14       10.31        1.36     13.92 o 
   0   4  14       29.57       51.40     15.22 o 
   1   4  14        4.08       14.77     14.92 o 
 -10   1  15       13.07       26.24     26.77 o 
  -9   1  15        4.25        1.07     25.17 o 
  -8   1  15        0.13        8.71     12.24 o 
  -7   1  15       92.91       99.30     18.47 o 
  -6   1  15       17.55       12.77     15.53 o 
  -5   1  15       20.77       11.62     13.14 o 
  -4   1  15       36.84       39.54     13.29 o 
  -3   1  15      105.68       68.30     14.52 o 
  -2   1  15       41.94       36.74     10.01 o 
  -1   1  15        1.08       -5.11      9.48 o 
   0   1  15        2.36        7.76     10.34 o 
   1   1  15        2.26       30.17     11.89 o 
   2   1  15        9.86        7.71     11.92 o 
   3   1  15       31.15       46.48     12.86 o 
  -9   2  15       33.82        7.83     12.78 o 
  -8   2  15        4.25       -0.87     26.51 o 
  -7   2  15        5.61      -16.06     17.67 o 
  -6   2  15       22.88       15.56     18.74 o 
  -5   2  15        8.18        4.70     13.95 o 
  -4   2  15       74.91       63.88     14.26 o 
  -3   2  15        5.61       -8.44     13.62 o 
  -2   2  15       30.18       42.56     14.52 o 
  -1   2  15        7.21       -3.17     16.06 o 
   0   2  15      169.90      189.13     20.88 o 
   1   2  15        6.99        0.82     14.64 o 
   2   2  15      226.88      233.77     19.69 o 
  -7   3  15      101.48       71.64     17.67 o 
  -6   3  15       76.13       83.71     15.90 o 
  -5   3  15      103.33      104.87     20.62 o 
  -4   3  15        6.61       14.46     14.26 o 
  -3   3  15      238.98      231.01     19.49 o 
  -2   3  15        0.28      -13.92     13.92 o 
  -1   3  15      107.91      110.42     16.46 o 
   0   3  15        0.25       27.95     15.73 o 
  -7   0  16       11.20       28.92     28.38 o 
  -6   0  16      105.21      138.16     33.20 o 
  -5   0  16      163.39      162.79     19.28 o 
  -4   0  16      145.48      132.27     19.81 o 
  -2   0  16       15.23       26.24     17.14 o 
  -1   0  16       90.96       73.90     18.21 o 
  -6   1  16      110.55      115.95     15.96 o 
  -5   1  16        5.25        7.34     14.43 o 
  -4   1  16      174.72      144.34     16.86 o 
  -3   1  16        1.58        5.07     13.62 o 
  -2   1  16        2.21       16.76     15.00 o 
                                                 
